# Supplementary material for: Sea lice, Lepeophtheirus salmonis (Krøyer 1837), infected Atlantic salmon (Salmo salar L.) are more susceptible to infectious salmon anemia virus
Source: PLoS One. 2019 Jan 16;14(1):e0209178. doi: 10.1371/journal.pone.0209178 (PMC6334929; doi:10.1371/journal.pone.0209178)
Supplement: S1 File — (XLSX) [file pone.0209178.s001.xlsx]

## Sheet: Fig12 survival
days post-ISAV cohab challenge	no lice no ISAV Penobscot	no lice no ISAV St John	no lice plus ISAv Penobscot	no lice plus ISAv St John	lice plus ISAv Penobscot	lice plus ISAv St John
13					1
13					1
15						1
23					1	1
23					1
25						1
30					1	1
30					1
31					1	1
31				1	1
32					1	1
32					1
33						1
34					1
35						1
36				1
37						1
38						1
38				1		1
39					1	1
39						1
41				1	1
42						1
43						1
49						1
51	0	0	0	0	0	0
51	0	0	0	0	0
51	0	0	0	0	0
51	0	0	0	0	0
51	0	0	0	0	0
51	0	0	0	0	0
51	0	0	0	0	0
51	0	0	0	0	0
51	0	0	0	0	0
51	0	0	0	0	0
51	0	0	0	0	0
51	0	0	0	0	0
51	0	0	0	0	0
51	0	0	0	0
51	0	0	0	0
51	0		0	0
51	0		0	0
51	0		0	0
51	0		0	0
51	0		0
51	0		0
51	0		0
51	0		0
51	0		0
51	0		0
51	0
51	0
51	0
51	0

## Sheet: Fig9 lice loads diff stocks
days post-challenge	St John Lice ISAV sessile														Penobscot Lice ISAV sessile														St John Lice ISAV motile														Penobscot Lice ISAV motile
pre-ISAV	6	11	6	25	12	156	44	57	32	40					24	45	18	8	40	25	23	6	9	24	16	41	32	44	30	41	33	32	46	88	37	41	33	11					11	5	38	48	60	38	98
3	4	7	8	0	1	11	17	13	9	15					3	4	5	7	7	0	4	6							90	42	34	61	86	37	29	42	52	18					64	65	111	38	52	83	47
16	0	0	0	0	0	0	0	0	0	0	0	0	0		0	0	0	0	0	0	0	0	0						26	18	26	13	18	30	30	24	61	45	46	29	15		43	24	47	28	71	35	47
37	0														0	0													27														13	12
51	0														0	0	0	0	0	0	0	0	0	0	0	0	0		5														4	3	7	6	7	8	8
[truncated: 31 more columns]

## Sheet: Fig5 survival shedders
days post-challenge	no lice no ISAv	no lice plus ISAv	lice plus ISAv
6			1
6			1
9			1
11			1
13			1
13			1
13			1
14			1
15			1
16			1
18			1
19			1
20			1
22			1
23		1
25			1
25			1
29		1
32			1
37
37
37
37
37
37
37
37
37
37
37
37
39		1
40
51	0	0
51	0	0
51	0	0
51	0	0
51	0	0
51	0	0
51	0	0
51	0	0
51	0	0
51	0	0
51	0	0
51	0	0
51	0	0
51	0	0
51	0	0
51	0
51	0
51	0

## Sheet: Fig4 survival cohab
days post-challenge	no lice no ISAv	no lice plus ISAv	lice plus ISAv
13			1
15
23
23
25			1
30			1
30			1
31		1	1
31			1
32			1
32			1
33
34			1
35			1
36		1
37			1
38		1	1
38			1
39			1
39			1
41		1	1
42			1
43			1
49			1
51	0	0	0
51	0	0	0
51	0	0	0
51	0	0	0
51	0	0	0
51	0	0	0
51	0	0	0
51	0	0	0
51	0	0	0
51	0	0	0
51	0	0	0
51	0	0	0
51	0	0	0
51	0	0	0
51	0	0
51	0	0
51	0	0
51	0	0
51	0	0
51	0	0
51	0	0
51	0	0
51	0	0
51	0	0
51	0	0
51	0	0
51	0	0
51	0	0
51	0	0
51	0	0
51	0	0
51	0	0
51	0	0
51	0	0
51	0	0
51	0	0
51	0	0
51	0	0
51	0	0
51	0	0
51	0	0
51	0	0
51	0	0
51	0	0
51	0
51	0
51	0

## Sheet: fig3 percent ISAv +ve fish
days post-challenge	no lice no ISAV				no lice plus ISAV				lice plus ISAV
0	0	0	0	0	0	0	0	0	0	0	0	0
3	0	0	0	0	0	0	0	0	0	0	0	0
16	0	0	0	0	0	0	0	0	16.7	16.7	83.3	25
37	0	0	0	0	100	28.6	0	0	100	100
51	0	0			71.4	50			88.9	80

## Sheet: fig2 no. lice per fish
days post-challenge	sessile																								motile																								gravid
0	24	45	6	18	11	6	8	40	25	12	25	23	6	9	24	16	156	44	41	32	57	44	32	40	11	5	30	38	41	33	48	60	32	46	38	98	67	64	47	44	88	37	103	53	41	20	33	11	0
3	3	4	4	5	7	7	7	8	0	0	1	11	4	17	13	9	6	15							64	65	90	111	38	42	52	34	61	83	86	37	47	29	42	52	32	18							0
16	0	0	0	0	0	0	0	0	0	0	0	0	0	0	0	0	0	0	0	0	0	0			26	43	18	26	13	18	24	47	30	30	28	24	61	45	71	46	35	47	48	62	29	15			0
37	0	0	0																						13	27	12																						4
51	0	0	0	0	0	0	0	0	0	0	0	0	0	0											4	3	7	6	7	8	8	5	7	6	6	13	6	11											0
[truncated: 23 more columns]

## Sheet: Table 2 data & ISAv QPCR
Fish no.	Tank	Pit tag	Family	date	time point	treatment	cpe (viable ISAv)	kidney Qrt-pcr rep1 Ct value	kidney Qrt-pcr rep2 Ct value	cell culture RT-PCR	Fish no.	weight (g)	length (cm)	Lice ISAV trial 2011 NRAC cohabs (10% population) injected with ISAV on 16/08/11
1	A1	3D6.0009301943	46	27/07/11	0	control	-	-	-		1	147	22.4
2	A1	3D6.0009301863	46	27/07/11	0	control	-	-	-		2	175.22	24.2
3	A2	3D6.021EB71F92	87	27/07/11	0	control	-	-	-		3	122.86	22.8
4	A2	3C8.00002DBE5B	101	27/07/11	0	control	-	-	-		4	150.13	24.2
5	A3	3D6.00093019F6	44	27/07/11	0	control	-	-	-	neg	5	124.77	22.6
6	A3	3D6.00093016AD	44	27/07/11	0	control	-	-	-		6	144.69	23.5
7	A4	3D6.00093017E5	44	27/07/11	0	control	-	-	-		7	185.75	25.55
8	A4	3D6.00093018CA	44	27/07/11	0	control	-	-	-		8	158.87	23.8
9	A5	3D6.00093019AA	46	27/07/11	0	control	-	-	-		9	222.08	27
10	A5	3C8.00002DC4E1	102	27/07/11	0	control	-	-	-		10	119.9	23
11	A6	3D6.021EB7855A	87	27/07/11	0	control	-	-	-		11	168.78	24.8
12	A6	3D6.00093018AA	44	27/07/11	0	control	-	-	-		12	173.57	24.2
13	B1	3D6.000930179D	50	27/07/11	0	control	-	-	-		13	108.37	21.7
14	B1	3D6.00093018E8	50	27/07/11	0	control	-	-	-	neg	14	114.18	23
15	B2	3D6.0009301A36	50	27/07/11	0	control	-	-	-		15	182.05	24.8
16	B2	3D6.021EB77EC7	87	27/07/11	0	control	-	-	-		16	146.96	24.5
17	B3	3D6.000930174C	46	27/07/11	0	control	-	-	-		17	147.11	23
18	B3	3C8.00002D7BA9	87	27/07/11	0	control	-	-	-		18	135.25	23.3
19	B4	3C8.00002DA9D1	102	27/07/11	0	control	-	-	-		19	114.96	22.2
20	B4	3D6.00093019DF	46	27/07/11	0	control	-	-	-		20	80.57	18
21	B5	3D6.00093017FD	44	27/07/11	0	control	-	-	-		21	141.3	23
22	B5	3D6.00093017AD	46	27/07/11	0	control	-	-	-		22	179.75	24.2
23	B6	3D6.0009301A28	46	27/07/11	0	control	-	-	-		23	282.58	28.2
24	B6	3D6.00093016A9	46	27/07/11	0	control	-	-	-		24	160.17	23.6
25	A1	3D6.0009301894	50	15/08/11	17dplice -1dpisav	control	-	-	-		25	121.7	23.9
26	A1	3D6.00093016EC	46	15/08/11	17dplice -1dpisav	control	-	-	-	neg	26	158.65	24.3
27	A1	3D6.00093016B5	50	15/08/11	17dplice -1dpisav	control	-	-	-		27	156.62	24.3
28	A1	3C8.00002DD076	102	15/08/11	17dplice -1dpisav	control	-	-	-		28	141.99	24.2
29	A1	3D6.00093018FF	50	15/08/11	17dplice -1dpisav	control	-	-	-		29	97.9	21
30	A1	3D6.00093016D0	44	15/08/11	17dplice -1dpisav	control	-	-	-		30	224.05	27.5
31	A3	3D6.00093017A0	44	15/08/11	17dplice -1dpisav	control	-	-	-		31	238.47	28
32	A3	3D6.0009301832	50	15/08/11	17dplice -1dpisav	control	-	-	-		32	186.9	27
33	A3	3C8.00002D4F58	101	15/08/11	17dplice -1dpisav	control	-	-	-		33	146.8	24.6
34	A3	3D6.00093019BC	44	15/08/11	17dplice -1dpisav	control	-	-	-		34	270.76	28.5
35	A3	3D6.00093016EE	46	15/08/11	17dplice -1dpisav	control	-	-	-		35	189.51	25.2
36	A3	3C8.00002D8C56	87	15/08/11	17dplice -1dpisav	control	-	-	-		36	145.27	24.9
37	A4	3D6.021EB6C717	87	15/08/11	17dplice -1dpisav	control	-	-	-	neg	37	123.4	21.4
38	A4	3C8.00002D8E44		15/08/11	17dplice -1dpisav	control	-	-	-		38	291.74	30
39	A4	3C8.00002D8C6D	87	15/08/11	17dplice -1dpisav	control	-	-	-		39	163.27	25
40	A4	3D6.000930196F	50	15/08/11	17dplice -1dpisav	control	-	-	-		40	242.25	27.6
41	A4	3C8.00002DA406	101	15/08/11	17dplice -1dpisav	control	-	-	-		41	99.76	22.5
42	A4	3C8.00002DD464	102	15/08/11	17dplice -1dpisav	control	-	-	-		42	153.21	25
43	A6	3D6.00093016BA	46	15/08/11	17dplice -1dpisav	control	-	-	-		43	170.79	24.1
44	A6	3C8.00002DB990	101	15/08/11	17dplice -1dpisav	control	-	-	-		44	121.59	23
45	A6	3C8.00002D5611	102	15/08/11	17dplice -1dpisav	control	-	-	-		45	109.89	21.9
46	A6	3C8.00002D9189	102	15/08/11	17dplice -1dpisav	control	-	-	-		46	103.98	21.3
47	A6	3C8.00002DC663	102	15/08/11	17dplice -1dpisav	control	-	-	-	neg	47	117.82	22.6
48	A6	3D6.0009301888	50	15/08/11	17dplice -1dpisav	control	-	-	-		48	208.48	26.5
49	A2	3D6.00093017F4	44	15/08/11	17dplice -1dpisav	lice infected	-	-	-		49	214.28	27.2
50	A2	3D6.0009301875	46	15/08/11	17dplice -1dpisav	lice infected	-	-	-		50	174.31	24.5
51	A2	3C8.00002DD3E0	101	15/08/11	17dplice -1dpisav	lice infected	-	-	-		51	137.69	24.5
52	A2	3D6.000930196D	46	15/08/11	17dplice -1dpisav	lice infected	-	ns	ns		52	179.85	24.9
53	A2	3D6.00093019CE	44	15/08/11	17dplice -1dpisav	lice infected	-	-	-	neg	53	159.36	24.6
54	A2	3C8.00002DC2F3	101	15/08/11	17dplice -1dpisav	lice infected	-	-	-		54	138.38	24.5
55	A5	3D6.0009301789	46	15/08/11	17dplice -1dpisav	lice infected	-	-	-		55	242.49	27
56	A5	3D6.0009301737	50	15/08/11	17dplice -1dpisav	lice infected	-	-	-		56	203.77	26
57	A5	3C8.00002DA038	102	15/08/11	17dplice -1dpisav	lice infected	-	-	-		57	124.36	22.5
58	A5	3C8.00002D612B	101	15/08/11	17dplice -1dpisav	lice infected	-	-	-		58	94.62	22.2
59	A5	3D6.000930182D	50	15/08/11	17dplice -1dpisav	lice infected	-	-	-	neg	59	186.3
60	A5	3D6.00093018C6	46	15/08/11	17dplice -1dpisav	lice infected	-	-	-		60	194.12	27.5
61	B6	3D6.0009301747	46	15/08/11	17dplice -1dpisav	lice infected	-	-	-		61	266.44	28.2
62	B6	3D6.00093018C0	46	15/08/11	17dplice -1dpisav	lice infected	-	-	-		62	216.8	26.5
63	B6	3D6.0009301721	44	15/08/11	17dplice -1dpisav	lice infected	-	-	-		63	174.48	26.6
64	B1	3D6.00093017C4	50	15/08/11	17dplice -1dpisav	lice infected	-	-	-		64	224.55	27
65	B1	3C8.00002DA838	102	15/08/11	17dplice -1dpisav	lice infected	-	-	-		65	154.17	27
66	B1	3D6.021EB6EF87	87	15/08/11	17dplice -1dpisav	lice infected	-	-	-		66	121.02	23.5
67	B1	3D6.00093018D3	44	15/08/11	17dplice -1dpisav	lice infected	-	-	-		67	158.31	24.9
68	B1	3D6.00093016EB	46	15/08/11	17dplice -1dpisav	lice infected	-	-	-		68	193.24	28.4
69	B1	3C8.00002D7FD1	50	15/08/11	17dplice -1dpisav	lice infected	-	-	-		69	117.8	27.8
70	B6	3D6.000930167F	50	15/08/11	17dplice -1dpisav	lice infected	-	-	-	neg	70	171.5	25.4
71	B6	3D6.000930173A	44	15/08/11	17dplice -1dpisav	lice infected	-	-	-		71	174	28.6
72	B6	3D6.021EB756AF	87	15/08/11	17dplice -1dpisav	lice infected	-	-	-		72	131.7	25.2
73	A3	3C8.00002D91B9	87	19/08/11	21dplice 3dpisav	control	-	-	-		73	114.8	24.9
74	A3	3D6.0009301776	44	19/08/11	21dplice 3dpisav	control	-	-	-		74	185.25	27.6
75	A3	3C8.00002DEC48	102	19/08/11	21dplice 3dpisav	control	-	-	-		75	163.26	27.5
76	A3	3D6.0009301A52	50	19/08/11	21dplice 3dpisav	control	-	-	-		76	141.47	26.6
77	A4	3D6.0009301696	50	19/08/11	21dplice 3dpisav	control	-	-	-	neg	77	277.48	32.5
78	A4	3D6.0009301A60	46	19/08/11	21dplice 3dpisav	control	-	-	-		78	182.78	27.7
79	A4	3D6.0009301733	46	19/08/11	21dplice 3dpisav	control	-	-	-		79	198.2	28.6
80	A4	3D6.00093017B6	44	19/08/11	21dplice 3dpisav	control	-	-	-		80	170.68	26.7
81	A4	3D6.0009301889	46	19/08/11	21dplice 3dpisav	control	-	-	-		81	265.22	31.3
82	B2	3C8.00002D894D	46	19/08/11	21dplice 3dpisav	control	-	-	-		82	295.25	32.8
83	B2	3D6.00093019C2	50	19/08/11	21dplice 3dpisav	control	-	-	-		83	220.01	30.2
84	B2	3C8.00002D6844		19/08/11	21dplice 3dpisav	control	-	-	-	neg	84	142.02	26.1
85	B2	3D6.00093019D3	44	19/08/11	21dplice 3dpisav	control	-	-	-		85	237.65	31.2
86	B2	3D6.0009301750	46	19/08/11	21dplice 3dpisav	control	-	-	-		86	206.49	28.2
87	B2	3D6.0009301916	44	19/08/11	21dplice 3dpisav	control	-	-	-		87	220.26	30.4
88	B5	3D6.021EB7823A	87	19/08/11	21dplice 3dpisav	control	-	-	-		88	142.12	26.1
89	B5	3C8.00002D6E08	102	19/08/11	21dplice 3dpisav	control	-	-	-	neg	89	132.31	26.2
90	B5	3C8.00002DBCC4	102	19/08/11	21dplice 3dpisav	control	-	-	-		90	109.28	24.5
91	B5	3D6.00093016BE	46	19/08/11	21dplice 3dpisav	control	-	-	-		91	148.66	26.3
92	B5	3C8.00002D8CDD	50	19/08/11	21dplice 3dpisav	control	-	-	-		92	115.87	35
93	B5	3C8.00002DA4D7	102	19/08/11	21dplice 3dpisav	control	-	-	-		93	315.97	25.2
94	A3	3D6.00093018B0	50	19/08/11	21dplice 3dpisav	control	-	-	-		94	150.69	27.1
95	A4	3D6.0009301A3B	50	19/08/11	21dplice 3dpisav	control	-	-	-	neg	95	183.42	28.3
96	A3	3D6.00093018C3	50	19/08/11	21dplice 3dpisav	control	-	-	-		96	302.22	32.4
97	A1	3C8.00002DC8DD	101	19/08/11	21dplice 3dpisav	isav	-	-	-		97	145.52	26.4
98	A1	3D6.021EB6B5AB	87	19/08/11	21dplice 3dpisav	isav	-	-	-	neg	98	135.97	27.2
99	A1	3C8.00002D85F2	101	19/08/11	21dplice 3dpisav	isav	-	-	-		99	94.06	24
100	A1	3D6.00093019BD	46	19/08/11	21dplice 3dpisav	isav	-	-	-	neg	100	283.9	31.4
101	A1	3D6.000930189D	50	19/08/11	21dplice 3dpisav	isav	-	-	-		101	211.85	29.1
102	A6	3D6.0009301720	50	19/08/11	21dplice 3dpisav	isav	-	-	-		102	164.12	27.6
103	A6	3D6.0009301795	44	19/08/11	21dplice 3dpisav	isav	-	-	-		103	182.9	28.1
104	A6	3D6.0009301702	46	19/08/11	21dplice 3dpisav	isav	-	-	-		104	217.98	28.6
105	B3	3C8.00002D8AF8	50	19/08/11	21dplice 3dpisav	isav	-	-	-		105	227	30.8
106	B3	3D6.0009301808	44	19/08/11	21dplice 3dpisav	isav	-	-	-		106	167.45	27.2
107	B3	3D6.00093018D8	46	19/08/11	21dplice 3dpisav	isav	-	-	-		107	171.93	26.8
108	B3	3D6.00093018DC	50	19/08/11	21dplice 3dpisav	isav	-	-	-		108	99.03	23.6
109	B3	3C8.00002DC9F0	102	19/08/11	21dplice 3dpisav	isav	-	-	-		109	108.1	24.8
110	B3	3C8.00002DA553	102	19/08/11	21dplice 3dpisav	isav	-	-	-		110	122.63	25.7
111	A1	3D6.000930170C	44	19/08/11	21dplice 3dpisav	isav	-	-	-		111	202.89	28.7
112	B4	3D6.0009301983	44	19/08/11	21dplice 3dpisav	isav	-	-	-		112	185.24	27.5
113	B4	3D6.0009301A14	46	19/08/11	21dplice 3dpisav	isav	-	-	-		113	175.98	27.1
114	B4	3D6.000930182E	44	19/08/11	21dplice 3dpisav	isav	-	-	-	neg	114	201.29	29.3
115	B4	3D6.0009301777	50	19/08/11	21dplice 3dpisav	isav	-	-	-		115	81.97	22.3
116	B4	3C8.00002DB722	102	19/08/11	21dplice 3dpisav	isav	-	-	-	neg	116	95.98	23.4
117	B4	3C8.00002D6FF8	101	19/08/11	21dplice 3dpisav	isav	-	-	-		117	138.65	26.5
118	A6	3D6.00093019CF	50	19/08/11	21dplice 3dpisav	isav	-	-	-		118	212.91	29.4
119	A6	3D6.0009301900	50	19/08/11	21dplice 3dpisav	isav	-	-	-		119	133.84	26.5
120	A6	3C8.00002D9FDC	102	19/08/11	21dplice 3dpisav	isav	-	-	-	neg	120	100	22.1
121	A2	3D6.0009301679	50	19/08/11	21dplice 3dpisav	isav lice	-	-	-		121	100.95	24
122	A2	3D6.00093019FF	44	19/08/11	21dplice 3dpisav	isav lice	-	-	-		122	119.03	24
123	B1	3C8.00002D95CE	102	19/08/11	21dplice 3dpisav	isav lice	-	-	-		123	121.73	24.6
124	B1	3D6.000930168E	46	19/08/11	21dplice 3dpisav	isav lice	-	-	-		124	153.1	25.6
125	A2	3D6.000930176B	46	19/08/11	21dplice 3dpisav	isav lice	-	-	-		125	145.52	25.5
126	A2	3D6.00093016A2	44	19/08/11	21dplice 3dpisav	isav lice	-	-	-	neg	126	198.26	2401
127	B1	3D6.00093016D5	46	19/08/11	21dplice 3dpisav	isav lice	-	-	-		127	166.98	25.9
128	B1	3C8.00002DE90C	101	19/08/11	21dplice 3dpisav	isav lice	-	-	-		128	109.53	24.5
129	A2	3C8.00002D6A6B	102	19/08/11	21dplice 3dpisav	isav lice	-	-	-		129	99.73	23.7
130	A5	3D6.0009301740	44	19/08/11	21dplice 3dpisav	isav lice	-	-	-		130	196.06	28.7
131	A5	3C8.00002DCEC7	101	19/08/11	21dplice 3dpisav	isav lice	-	-	-	neg	131	77.18
132	A5	3C8.00002DB1C3	101	19/08/11	21dplice 3dpisav	isav lice	-	-	-		132	121.33	26.6
133	A5	3D6.000930182C	44	19/08/11	21dplice 3dpisav	isav lice	-	-	-		133	163.92	28.5
134	A5	3C8.00002D912F	87	19/08/11	21dplice 3dpisav	isav lice	-	-	-		134	120.01	/
135	A5	3C8.00002D5D77	102	19/08/11	21dplice 3dpisav	isav lice	-	-	-		135	137.79	26.1
136	A2	3C8.00002D8351	87	19/08/11	21dplice 3dpisav	isav lice	-	-	-		136	120.72	27
137	B1	3D6.00093017E6	46	19/08/11	21dplice 3dpisav	isav lice	-	-	-	neg	137	95.57	23.4
138	B1	3C8.00002DA7B8	101	19/08/11	21dplice 3dpisav	isav lice	-	-	-		138	124.49	27.1
145	A3	3D6.00093017BA	50	2011-01-09	34dplice 16dpisav	control	-	-	-		145	282.85	28.5
146	A3	3C8.00002DD38D		2011-01-09	34dplice 16dpisav	control	-	-	-		146	151.54	24
147	A3	3C8.00002D9D17	102	2011-01-09	34dplice 16dpisav	control	-	-	-		147	160.43	24.5
148	A3	3D6.0009301812	46	2011-01-09	34dplice 16dpisav	control	-	-	-		148	196.73	25.4
149	A3	3D6.0009301794	46	2011-01-09	34dplice 16dpisav	control	-	-	-		149	176.34	25.1
150	A3	3C8.00002DEB13	102	2011-01-09	34dplice 16dpisav	control	-	-	-		150	124.56	22.5
151	A4	3C8.00002DD86F	50	2011-01-09	34dplice 16dpisav	control	-	-	-		151	246.02	29.5
152	A4	3D6.0009301938	44	2011-01-09	34dplice 16dpisav	control	-	-	-	neg	152	235.82	27
153	A4	3D6.00093016C0	44	2011-01-09	34dplice 16dpisav	control	-	-	-		153	170.29	24.7
154	A4	3C8.00002DEBC2	101	2011-01-09	34dplice 16dpisav	control	-	-	-		154	167.77	26.2
155	A4	3D6.00093016AF	50	2011-01-09	34dplice 16dpisav	control	-	-	-		155	288.87	29.2
156	A4	3C8.00002D6D2A	101	2011-01-09	34dplice 16dpisav	control	-	-	-	neg	156	134.18	24
157	B2	3C8.00002D4FAC	101	2011-01-09	34dplice 16dpisav	control	-	-	-	neg	157	173.21	26.2
158	B2	3C8.00002DCC87	102	2011-01-09	34dplice 16dpisav	control	-	-	-		158	150.77	24
159	B2	3D6.0009301694	46	2011-01-09	34dplice 16dpisav	control	-	-	-		159	211.16	26
160	B2	3D6.00093019DB	44	2011-01-09	34dplice 16dpisav	control	-	-	-		160	210.93	26.1
161	B2	3C8.00002D6E61	102	2011-01-09	34dplice 16dpisav	control	-	-	-	neg	161	189.11	25.6
162	B2	3D6.00093017AB	44	2011-01-09	34dplice 16dpisav	control	-	-	-		162	233.91	27.5
163	B5	3C8.00002DB262	101	2011-01-09	34dplice 16dpisav	control	-	-	-		163	157.36	25.5
164	B5	3D6.0009301785	44	2011-01-09	34dplice 16dpisav	control	-	-	-		164	174.13	24.5
165	B5	3D6.000930194C	46	2011-01-09	34dplice 16dpisav	control	-	-	-		165	230.82	26.5
166	B5	3C8.00002D57D9	102	2011-01-09	34dplice 16dpisav	control	-	-	-		166	138.58	23.5
167	B5	3D6.0009301966	44	2011-01-09	34dplice 16dpisav	control	-	-	-	neg	167	194.68	25.5
168	B5	3C8.00002DCC83	102	2011-01-09	34dplice 16dpisav	control	-	-	-		168	124.03	22.5
169	A1	3C8.00002DAE1E	101	2011-01-09	34dplice 16dpisav	isav	-	-	-		169	105.52	21.5
170	A1	3D6.0009301771	44	2011-01-09	34dplice 16dpisav	isav	-	-	-		170	187.92	25.5
171	A1	3C8.00002D5E3F	102	2011-01-09	34dplice 16dpisav	isav	-	-	-		171	134.91	23.1
172	A1	3C8.00002DA68A	101	2011-01-09	34dplice 16dpisav	isav	-	-	-		172	128.22	23.2
173	A1	3D6.0009301867	44	2011-01-09	34dplice 16dpisav	isav	-	-	-	neg	173	213.39	26.3
174	A1	3D6.0009301877	44	2011-01-09	34dplice 16dpisav	isav	-	-	-		174	302.6	29
175	A6	3D6.000930196B	44	2011-01-09	34dplice 16dpisav	isav	-	ns	ns		175	212.69	28.5
176	A6	3D6.0009301A5B	46	2011-01-09	34dplice 16dpisav	isav	-	-	-		176	159.99	24
177	A6	3D6.000930196C	46	2011-01-09	34dplice 16dpisav	isav	-	-	-	neg	177	177.6	24.5
178	A6	3C8.00002DBE73	101	2011-01-09	34dplice 16dpisav	isav	-	-	-	neg	178	173.18	26
179	A6	3D6.0009301834	44	2011-01-09	34dplice 16dpisav	isav	-	-	-	neg	179	222.73	27.2
180	A6	3C8.00002D8012	87	2011-01-09	34dplice 16dpisav	isav	-	-	-		180	164.42	24.7
181	B3	3D6.0009301699	46	2011-01-09	34dplice 16dpisav	isav	-	-	-		181	276.4	27.8
182	B3	3C8.00002D50DD	102	2011-01-09	34dplice 16dpisav	isav	-	-	-	neg	182	150.08	23.6
183	B3	3D6.000930178E	50	2011-01-09	34dplice 16dpisav	isav	-	-	-		183	220.56	26
184	B3	3C8.00002DE35A	50	2011-01-09	34dplice 16dpisav	isav	-	-	-		184	215.13	27.1
185	B3	3D6.0009301695	44	2011-01-09	34dplice 16dpisav	isav	-	ns	ns		185	214.07	27
186	B3	3D6.00093017E7	46	2011-01-09	34dplice 16dpisav	isav	-	-	-		186	115.14	22.2
187	B4	3C8.00002DBFEF	101	2011-01-09	34dplice 16dpisav	isav	-	-	-		187	185.85	26.2
188	B4	3D6.0009301A5D	44	2011-01-09	34dplice 16dpisav	isav	-	-	-	neg	188	123.12	22.7
189	B4	3C8.00002DD0DC	44	2011-01-09	34dplice 16dpisav	isav	-	-	-		189	238.14	27.6
190	B4	3D6.000930192E		2011-01-09	34dplice 16dpisav	isav	-	-	-	neg	190	160.41	23.5
191	B4	3C8.00002D983E	87	2011-01-09	34dplice 16dpisav	isav	-	-	-	neg	191	71.74	18
192	B4	3C8.00002DD301	102	2011-01-09	34dplice 16dpisav	isav	-	-	-		192	142.7	23.1
193	A2	3C8.00002D6344	102	2011-01-09	34dplice 16dpisav	isav lice	-	32.91	33.01		193	112.95	23
194	A2	3C8.00002D9E7A		2011-01-09	34dplice 16dpisav	isav lice	-	-	-		194	103.95	22
195	A2	3C8.00002D9D7A	102	2011-01-09	34dplice 16dpisav	isav lice	-	-	-		195	118.88	22
196	A2	3C8.00002D69C8	101	2011-01-09	34dplice 16dpisav	isav lice	-	ns	ns	neg	196	139.5	25.5
197	A2	3D6.021EB72F01	87	2011-01-09	34dplice 16dpisav	isav lice	-	-	-		197	108.73	22.3
198	A5	3D6.021EB74934	87	2011-01-09	34dplice 16dpisav	isav lice	-	-	-		198	132.23	/
199	A5	3D6.0009301A43	50	2011-01-09	34dplice 16dpisav	isav lice	+	30.94	30.94	pos	199	225.35	26.5
200	A5	3D6.000930169C	50	2011-01-09	34dplice 16dpisav	isav lice	-	34.98	33.95		200	157.3	23.2
201	A5	3C8.00002D899D	87	2011-01-09	34dplice 16dpisav	isav lice	-	-	-	neg	201	138.78	26
202	A5	3C8.00002DD96B	102	2011-01-09	34dplice 16dpisav	isav lice	-	-	-	neg	202	108.32	21.6
203	A5	3D6.000930189F	44	2011-01-09	34dplice 16dpisav	isav lice	-	30.54	30.69	neg	203	215.42	26.7
204	B1	3C8.00002D7A88	102	2011-01-09	34dplice 16dpisav	isav lice	+	34.99	34.83	pos	204	86.04	20
205	B1	3C8.00002DB8CC	102	2011-01-09	34dplice 16dpisav	isav lice	+	32.14	32.27	pos	205	130.08	23.7
206	B1	3C8.00002DB74A	101	2011-01-09	34dplice 16dpisav	isav lice	+	27.68	28.03	pos	206	107.99	23.8
207	B1	3D6.0009301697	44	2011-01-09	34dplice 16dpisav	isav lice	+	31.92	32.27	pos	207	162.65	24.5
208	B1	3C8.00002D68B6	102	2011-01-09	34dplice 16dpisav	isav lice	+	34.67	35.9	pos	208	110.78	22
209	B1	3D6.0009301814	44	2011-01-09	34dplice 16dpisav	isav lice	-	38.11	38.02	neg	209	164.88	21.4
210	B6	3D6.00093019B3	44	2011-01-09	34dplice 16dpisav	isav lice	-	-	-	neg	210	146.1	24
211	B6	3D6.0009301820	50	2011-01-09	34dplice 16dpisav	isav lice	-	37.92	36.66	neg	211	129.26	22.7
212	A2	3D6.00093016AB	44	2011-01-09	34dplice 16dpisav	isav lice	+	33.45	32.93	pos	212	221.55	23.1
213	B6	3C8.00002DCB87	101	2011-01-09	34dplice 16dpisav	isav lice	+	22.11	22.48	pos	213	153.22	25.5
214	B6	3C8.00002D7BB5	102	2011-01-09	34dplice 16dpisav	isav lice	-	33.1	33.28	neg	214	106.04	21.2
215	A3	3D6.00093018C8		22/09/11	55dplice 37dpisav	control	-	34.24	34.05		215	320	30.3
216	A3	finclip	finclip	22/09/11	55dplice 37dpisav	control	-	34.09	34.08		216	235.7	28
217	A3	3C8.00002D56C6	101	22/09/11	55dplice 37dpisav	control	-	38.8	-		217	207.45	27
218	A3	3C8.00002D7C06	87	22/09/11	55dplice 37dpisav	control	-	-	38.93	neg	218	144.18	23.5
219	A3	3C8.00002D7752	102	22/09/11	55dplice 37dpisav	control	-	39.11	-	neg	219	162.83	24.2
220	A3	3D6.00093019F1	50	22/09/11	55dplice 37dpisav	control	-	-	-		220	173.55	27.6
221	A3	3C8.00002D9A9D		22/09/11	55dplice 37dpisav	control	-	-	-		221	413.16	33
222	A3	3C8.00002DD5B6	46	22/09/11	55dplice 37dpisav	control	-	-	-	neg	222	218.75	26
223	A4	3C8.00002D937A	46	22/09/11	55dplice 37dpisav	control	-	-	-		223	322.1	29
224	A4	3D6.021EB756C8		22/09/11	55dplice 37dpisav	control	-	-	38.83	neg	224	113.34	23.6
225	A4	3C8.00002D7357	102	22/09/11	55dplice 37dpisav	control	-	34.33	35.86		225	158.77	24.2
226	A4	3D6.021EB710A0		22/09/11	55dplice 37dpisav	control	-	-	-		226	363.74	31.5
227	A4	finclip	finclip	22/09/11	55dplice 37dpisav	control	-	-	-		227	114.45	21.2
228	A4	3C8.00002DA50F	102	22/09/11	55dplice 37dpisav	control	-	-	-		228	15202	23.5
229	A4	3C8.00002DC5D4	101	22/09/11	55dplice 37dpisav	control	-	-	38.59		229	177.46	25
230	B2	3D6.021EB78C2A	50	22/09/11	55dplice 37dpisav	control	-	-	-		230	271.88	28.5
231	B2	3D6.000930184F		22/09/11	55dplice 37dpisav	control	-	-	-		231	232.24	27
232	B2	3D6.021EB6FC61		22/09/11	55dplice 37dpisav	control	-	-	-		232	214.59	27
233	B2	finclip	finclip	22/09/11	55dplice 37dpisav	control	-	-	-		233	303.41	29
234	B2	3D6.021EB6B1CE	46	22/09/11	55dplice 37dpisav	control	-	-	-		234	181.51	26
235	B2	3D6.021EB75354	44	22/09/11	55dplice 37dpisav	control	-	-	-		235	229.37	26
236	B2	3D6.000930176A		22/09/11	55dplice 37dpisav	control	-	-	-		236	260.83	26.8
237	B2	3C8.00002D9097	102	22/09/11	55dplice 37dpisav	control	-	-	-		237	175.75	25
238	B2	3C8.00002DAAE4	102	22/09/11	55dplice 37dpisav	control	-	-	-		238	196.29	26.5
239	B5	3D6.00093017D5	46	22/09/11	55dplice 37dpisav	control	-	-	-		239	227.69	26
240	B5	3D6.000930170D	44	22/09/11	55dplice 37dpisav	control	-	-	-		240	207.32	25.9
241	B5	3D6.021EB78331	46	22/09/11	55dplice 37dpisav	control	-	-	-		241	213.36	26.5
242	B5	3C8.00002DC557	44	22/09/11	55dplice 37dpisav	control	-	-	-		242	235.93	27.2
243	B5	finclip	finclip	22/09/11	55dplice 37dpisav	control	-	-	-		243	291.31	29.5
244	B5	3D6.00093019D4	50	22/09/11	55dplice 37dpisav	control	-	-	-		244	224.79	26.4
245	B5	finclip	finclip	22/09/11	55dplice 37dpisav	control	-	-	-		245	271.92	29.9
246	B5	3D6.0009301935	50	22/09/11	55dplice 37dpisav	control	-	-	-	neg	246	186.53	24.5
247	A1	3C8.00002DD085	102	22/09/11	55dplice 37dpisav	isav	+	23.76	23.8	pos	247	168.25	23.6
248	A1	finclip	finclip	22/09/11	55dplice 37dpisav	isav	-	33.81	33.89		248	268.89	29.1
249	A1	3D6.021EB75B00		22/09/11	55dplice 37dpisav	isav	+	28.27	28.38	pos	249	230.53	27.5
250	A1	3C8.00002DE317	102	22/09/11	55dplice 37dpisav	isav	+	26.08	25.96	pos	250	151.57	23.6
251	A1	3C8.00002D871E	101	22/09/11	55dplice 37dpisav	isav	+	ns	ns	pos	251	174.21	25
252	A1	3C8.00002DD6EB		22/09/11	55dplice 37dpisav	isav	+	24.74	25.21	pos	252	176.43	25.1
253	A1	3C8.00002D5A8C	87	22/09/11	55dplice 37dpisav	isav	+	30.67	30.6	pos	253	261.86	26.7
254	A6	3D6.021EB6FBBA		22/09/11	55dplice 37dpisav	isav	+	34.53	34.79	pos	254	201.84	24.1
255	A6	3C8.00002DA15C	101	22/09/11	55dplice 37dpisav	isav	+	35.37	35.59	pos	255	171.07	25.2
256	A6	3D6.021EB7942A		22/09/11	55dplice 37dpisav	isav	-	35.81	36.04		256	153.01	24.2
257	A6	3D6.0009301836		22/09/11	55dplice 37dpisav	isav	-	35.27	35.37		257	344.97	30.4
258	A6	3D6.00093016FB	50	22/09/11	55dplice 37dpisav	isav	-	39.76	39.17		258	212	26
259	A6	3D6.021EB722D2	87	22/09/11	55dplice 37dpisav	isav	-	-	-		259	204.94	26.2
260	A6	3D6.000930168B	50	22/09/11	55dplice 37dpisav	isav	-	-	-		260	259.15	27.5
261	B3	3D6.021EB75D79		22/09/11	55dplice 37dpisav	isav	-	-	-		261	233.65	28
262	B3	3C8.00002DE443	102	22/09/11	55dplice 37dpisav	isav	-	-	-		262	189.71	25
263	B3	finclip	finclip	22/09/11	55dplice 37dpisav	isav	-	-	-		263	346.17	32
264	B3	3C8.00002D8AC9		22/09/11	55dplice 37dpisav	isav	-	36.38	36.92		264	390.7	33.1
265	B3	3D6.021EB76D26	44	22/09/11	55dplice 37dpisav	isav	-	35.23	34.73		265	154.05	24.5
266	B3	3D6.00093016DB	46	22/09/11	55dplice 37dpisav	isav	-	-	-		266	166.47	24.9
267	B3	3D6.00093018DA	44	22/09/11	55dplice 37dpisav	isav	-	-	-		267	180.48	24
268	B3	finclip	finclip	22/09/11	55dplice 37dpisav	isav	-	-	-		268	320.49	31.5
269	B4	3D6.00093019B1	50	22/09/11	55dplice 37dpisav	isav	-	-	-		269	243.9	27.5
270	B4	3D6.00093019A2	44	22/09/11	55dplice 37dpisav	isav	-	-	-		270	228.5	26.9
271	B4	3D6.000930179A	50	22/09/11	55dplice 37dpisav	isav	-	-	-		271	215.35	26
272	B4	3D6.0009301855	46	22/09/11	55dplice 37dpisav	isav	-	-	-		272	257.02	27.5
273	B4	3D6.0009301676	46	22/09/11	55dplice 37dpisav	isav	-	-	-		273	259.04	25.5
274	B4	3D6.000930177D	46	22/09/11	55dplice 37dpisav	isav	-	-	-		274	332.48	26.4
275	B4	3D6.021EB717AC		22/09/11	55dplice 37dpisav	isav	-	36.3	36.58		275	228.27	27.9
276	B4	3D6.021EB76247	50	22/09/11	55dplice 37dpisav	isav	-	-	-	neg	276	261.2	28.5
277	B4	3D6.0009301946	46	22/09/11	55dplice 37dpisav	isav	-	-	-		277	250.79	26.9
278	B4	3C8.00002DC07F	101	22/09/11	55dplice 37dpisav	isav	-	-	-		278	254.42	27.1
279	A2	3D6.00093018AF	46	22/09/11	55dplice 37dpisav	isav lice	+	24.97	25	pos	279	164.23	23.9
280	A2	3C8.00002D8A9A	87	22/09/11	55dplice 37dpisav	isav lice	+	31.25	31.49	pos	280	187.24	25
281	A5	3D6.0009301937	44	22/09/11	55dplice 37dpisav	isav lice	+	25.23	25.18	pos	281	147.37	23
282	C1	3C8.00002DB8D5	102	2011-06-10	69dpisav 51dpisav	control	-	31.89	32.05		282	145.51	23.5
283	C1	3D6.00093016F9	46	2011-06-10	69dpisav 51dpisav	control	-	35.89	35.83		283	301.31	29
284	C1	3D6.00093018D0	50	2011-06-10	69dpisav 51dpisav	control	-	35.09	34.94	neg	284	326.68	29.5
285	C1	3C8.00002D6C4F	102	2011-06-10	69dpisav 51dpisav	control	-	37.82	37.8	neg	285	173.34	24.7
286	C1	3D6.00093019A0	50	2011-06-10	69dpisav 51dpisav	control	-	38.09	37.93		286	210.67	26.5
287	C1	3D6.00093017BB	44	2011-06-10	69dpisav 51dpisav	control	-	38.36	38.16		287	241.78	27
288	C1	3C8.00002D5C07	102	2011-06-10	69dpisav 51dpisav	control	-	-	-		288	193.58	26.5
289	C1	3D6.000930182B	46	2011-06-10	69dpisav 51dpisav	control	-	-	-		289	119.68	22.4
290	C1	3D6.00093019F3	finclip	2011-06-10	69dpisav 51dpisav	control	-	-	-	neg	290	224.37	28.4
291	C1	3D6.021EB75B04	87	2011-06-10	69dpisav 51dpisav	control	-	-	-		291	162.09	25.1
292	C1	3D6.00093017AE	46	2011-06-10	69dpisav 51dpisav	control	-	-	-		292	311.12	29
293	C1	3D6.00093017EA	44	2011-06-10	69dpisav 51dpisav	control	-	-	-		293	255.96	27.5
294	C1	3D6.0009301939	46	2011-06-10	69dpisav 51dpisav	control	-	-	-	neg	294	162.08	24.4
295	C1	3D6.000930186B	50	2011-06-10	69dpisav 51dpisav	control	-	-	-		295	237.7	27
296	C1	3D6.021EB754CB	finclip	2011-06-10	69dpisav 51dpisav	control	-	-	-		296	105.3	21.6
297	C1	3D6.0009301984	44	2011-06-10	69dpisav 51dpisav	control	-	-	-		297	204.13	26.1
298	C1	3D6.00093018CF	44	2011-06-10	69dpisav 51dpisav	control	-	-	-		298	327.87	30
299	C1	finclip	finclip	2011-06-10	69dpisav 51dpisav	control	-	-	-		299	194.31	25.9
300	C1	3D6.0009301979	46	2011-06-10	69dpisav 51dpisav	control	-	-	-		300	209.22	25.6
301	C1	3C8.00002DB4AD	101	2011-06-10	69dpisav 51dpisav	control	-	-	-		301	110.02	22.2
302	C1	3D6.00093017D4	44	2011-06-10	69dpisav 51dpisav	control	-	-	-	neg	302	312.69	29.5
303	C1	3C8.00002D78B0	102	2011-06-10	69dpisav 51dpisav	control	-	-	-		303	155.44	24.2
304	C1	3D6.00093017DF	50	2011-06-10	69dpisav 51dpisav	control	-	-	-		304	188.54	25
305	C1	3D6.00093018B3	46	2011-06-10	69dpisav 51dpisav	control	-	-	-		305	256.33	26.5
306	C3	3D6.021EB79231	87	2011-06-10	69dpisav 51dpisav	control	-	-	-		306	204.13	27
307	C3	3D6.0009301767	50	2011-06-10	69dpisav 51dpisav	control	-	-	-		307	134.9	23
308	C3	3C8.00002D4EC7	102	2011-06-10	69dpisav 51dpisav	control	-	-	-		308	233.48	27.5
309	C3	3D6.000930180C	46	2011-06-10	69dpisav 51dpisav	control	-	-	-		309	238.62	27.1
310	C3	3C8.00002D9374	102	2011-06-10	69dpisav 51dpisav	control	-	-	-	neg	310	206.88	25.7
311	C3	3D6.0009301713	50	2011-06-10	69dpisav 51dpisav	control	-	-	-		311	179.93	24.5
312	C3	3C8.00002DB8FC	101	2011-06-10	69dpisav 51dpisav	control	-	-	-		312	109.91	22.5
313	C3	3D6.00093019A7	46	2011-06-10	69dpisav 51dpisav	control	-	-	-	neg	313	266.6	27.7
314	C3	3D6.00093018A5	44	2011-06-10	69dpisav 51dpisav	control	-	-	-		314	253.09	27.7
315	C3	3C8.00002DCE60	102	2011-06-10	69dpisav 51dpisav	control	-	-	-		315	121.37	22.2
316	C3	3D6.00093017A3	44	2011-06-10	69dpisav 51dpisav	control	-	-	-		316	236.78	27.5
317	C3	3D6.00093016F4	44	2011-06-10	69dpisav 51dpisav	control	-	-	-		317	251.79	27.8
318	C3	3C8.00002DD34C	50	2011-06-10	69dpisav 51dpisav	control	-	-	-		318	100.29	19.4
319	C3	finclip	finclip	2011-06-10	69dpisav 51dpisav	control	-	-	-		319	184.87	27.2
320	C3	3C8.00002DAA44	101	2011-06-10	69dpisav 51dpisav	control	-	-	-		320	159.04	25
321	C3	3D6.0009301976	50	2011-06-10	69dpisav 51dpisav	control	-	-	-		321	187.65	24.9
322	C3	3D6.0009301980	50	2011-06-10	69dpisav 51dpisav	control	-	-	-	neg	322	226.98	27.7
323	C3	3D6.0009301818	44	2011-06-10	69dpisav 51dpisav	control	-	-	-		323	173.78	24.5
324	C3	3D6.0009301835	46	2011-06-10	69dpisav 51dpisav	control	-	-	-		324	226.43	26
325	C3	3D6.0009301A40	46	2011-06-10	69dpisav 51dpisav	control	-	-	-	neg	325	220.56	27.5
326	C3	3C8.00002DA730	101	2011-06-10	69dpisav 51dpisav	control	-	-	-	neg	326	111.4	21.3
327	C3	3D6.0009301999	44	2011-06-10	69dpisav 51dpisav	control	-	-	-		327	307.81	29.5
328	C3	3C8.00002D74E4	87	2011-06-10	69dpisav 51dpisav	control	-	-	-		328	169.75	26
329	C3	finclip	finclip	2011-06-10	69dpisav 51dpisav	control	-	-	-		329	175.75	27.1
330	C3	3C8.00002D7B7F	102	2011-06-10	69dpisav 51dpisav	control	-	-	-		330	192.37	25.6
331	C3	finclip	finclip	2011-06-10	69dpisav 51dpisav	control	-	-	-		331	271.31	27.5
332	C3	finclip	finclip	2011-06-10	69dpisav 51dpisav	control	-	-	-		332	257.95	31
333	C2	3C8.00002D6552	102	2011-06-10	69dpisav 51dpisav	isav	+	33.13	33.21	pos	333	136.76	22.5
334	C2	3D6.021EB7B4C4	87	2011-06-10	69dpisav 51dpisav	isav	+	24.6	24.79	pos	334	163.82	24.5
335	C2	3C8.00002DD2A6	101	2011-06-10	69dpisav 51dpisav	isav	+	33.16	33.44	pos	335	186.53	25.7
336	C2	3D6.00093017B2	44	2011-06-10	69dpisav 51dpisav	isav	+	36.57	36.72	pos	336	232.15	26.3
337	C2	3D6.021EB77686	87	2011-06-10	69dpisav 51dpisav	isav	+	35.38	35.85	pos	337	234.72	28
338	C2	3D6.000930167A	44	2011-06-10	69dpisav 51dpisav	isav	+	34.4	34.47	pos	338	248.63	28.6
339	C2	3D6.00093019EA	50	2011-06-10	69dpisav 51dpisav	isav	+	32.62	32.22	pos	339	134.98	21
340	C2	finclip	finclip	2011-06-10	69dpisav 51dpisav	isav	-	37.33	37.67		340	230.75	29
341	C2	3D6.00093019AD	44	2011-06-10	69dpisav 51dpisav	isav	-	35.97	35.51		341	243.02	27.2
342	C2	3D6.00093019E3	50	2011-06-10	69dpisav 51dpisav	isav	+	28.33	28.53	pos	342	190.9	25.1
343	C2	3C8.00002D9A15	102	2011-06-10	69dpisav 51dpisav	isav	+	34.9	34.91	pos	343	188.71	25.2
344	C2	3C8.00002D79F1	87	2011-06-10	69dpisav 51dpisav	isav	+	34.57	34.28	pos	344	166.52	24.7
345	C2	3D6.021EB799AD	87	2011-06-10	69dpisav 51dpisav	isav	-	33.96	34.28		345	194.6	26.5
346	C2	3D6.0009301710	44	2011-06-10	69dpisav 51dpisav	isav	+	29.1	29.27		346	259.44	28
347	C2	3D6.000930174E	46	2011-06-10	69dpisav 51dpisav	isav	+	25.3	25.34	pos	347	230.58	26.1
348	C2	3C8.00002D7DB6	50	2011-06-10	69dpisav 51dpisav	isav	+	25.43	25.52	pos	348	263.89	28.6
349	C2	3D6.00093019F8	46	2011-06-10	69dpisav 51dpisav	isav	+	33.24	33.33		349	170.6	25
350	C2	3C8.00002D63B2	102	2011-06-10	69dpisav 51dpisav	isav	-	33.72	33.19		350	175.71	25.7
351	C2	3D6.0009301899	46	2011-06-10	69dpisav 51dpisav	isav	-	36.1	35.59		351	225.91	26
352	C2	3D6.0009301859	46	2011-06-10	69dpisav 51dpisav	isav	+	35.33	35.04		352	197.02	24.5
353	C2	3D6.021EB6E159	46	2011-06-10	69dpisav 51dpisav	isav	-	26.59	26.69		353	172.25	24.5
354	C2	3D6.0009301688	50	2011-06-10	69dpisav 51dpisav	isav	-	34.75	35.28		354	236.87	27
355	C5	3D6.0009301684	44	2011-06-10	69dpisav 51dpisav	isav	+	29.4	29.5	pos	355	183.8	25
356	C5	3D6.021EB6DE3E	87	2011-06-10	69dpisav 51dpisav	isav	-	37.5	36.88		356	176.6	25.7
357	C5	3D6.0009301926	50	2011-06-10	69dpisav 51dpisav	isav	-	36.48	36.54		357	250.01	27.8
358	C5	3C8.00002DA1D1	102	2011-06-10	69dpisav 51dpisav	isav	-	32.23	32.44		358	158.31	25
359	C5	3C8.00002DB7B8	101	2011-06-10	69dpisav 51dpisav	isav	+	21.82	21.25	pos	359	190.35	26.5
360	C5	3C8.00002D6382	102	2011-06-10	69dpisav 51dpisav	isav	-	20.61	20.87		360	160.1	24.9
361	C5	3C8.00002DC1F1	101	2011-06-10	69dpisav 51dpisav	isav	+	22.35	22.36	pos	361	104.42	21.5
362	C5	3D6.00093017BD	44	2011-06-10	69dpisav 51dpisav	isav	+	28.71	28.49		362	231.31	26.9
363	C5	3D6.021EB76B5A	87	2011-06-10	69dpisav 51dpisav	isav	+	31.74	31.73		363	183.64	25.8
364	C5	3C8.00002DBBA1	102	2011-06-10	69dpisav 51dpisav	isav	-	30.54	30.81		364	155.92	24.6
365	C5	3D6.00093018FC	46	2011-06-10	69dpisav 51dpisav	isav	-	33.52	33.72		365	154.03	24
366	C5	3D6.021EB7456B	87	2011-06-10	69dpisav 51dpisav	isav	-	33.73	33.23		366	153.35	24.5
367	C5	finclip	finclip	2011-06-10	69dpisav 51dpisav	isav	+	33.36	33.79	pos	367	218.63	27.8
368	C5	3D6.021EB7084F	87	2011-06-10	69dpisav 51dpisav	isav	-	34.31	34.93		368	160.04	24.8
369	C5	3D6.0009301706	46	2011-06-10	69dpisav 51dpisav	isav	+	27.84	28.17		369	244.28	26.8
370	C5	3D6.0009301974	44	2011-06-10	69dpisav 51dpisav	isav	+	36.48	36.04		370	177.52	24
371	C5	3D6.000930183D	46	2011-06-10	69dpisav 51dpisav	isav	-	36.86	37.59		371	204.21	26.1
372	C5	3D6.00093016F6	46	2011-06-10	69dpisav 51dpisav	isav	+	29.55	30.12	pos	372	151.67	24.2
373	C5	3D6.000930193A	44	2011-06-10	69dpisav 51dpisav	isav	-	-	-		373	230.39	26.9
374	C5	3D6.000930172E	50	2011-06-10	69dpisav 51dpisav	isav	+	33.72	33.58	pos	374	350.78	31.2
375	C5	3C8.00002D95B0	102	2011-06-10	69dpisav 51dpisav	isav	ns	32.81	32.85		375	148.44	23.5
376	C5	3D6.00093017BF	finclip	2011-06-10	69dpisav 51dpisav	isav	-	32.74	33.04		376	232.02	27.9
377	C5	3D6.00093017D6	50	2011-06-10	69dpisav 51dpisav	isav	+	26.68	26.57	pos	377	191.58	25.2
378	C5	3D6.00093017BE	44	2011-06-10	69dpisav 51dpisav	isav	-	36.06	36.45		378	229.06	27.1
379	C5	3C8.00002D5A73	101	2011-06-10	69dpisav 51dpisav	isav	+	27.74	28.06	pos	379	204.06	27
380	C5	3C8.00002D7733	finclip	2011-06-10	69dpisav 51dpisav	isav	-	35.99	36.62		380	259.43	29.5
381	C4	3D6.00093018E0	44	2011-06-10	69dpisav 51dpisav	isav lice	+	32.28	32.09	pos	381	127.48	22.5
382	C4	3D6.000930185C	46	2011-06-10	69dpisav 51dpisav	isav lice	-	33.39	33.32		382	189.35	29.3
383	C4	3D6.000930173D	50	2011-06-10	69dpisav 51dpisav	isav lice	+	28.22	28.43	pos	383	149.41	24.5
384	C4	3D6.00093016BD	44	2011-06-10	69dpisav 51dpisav	isav lice	+	29.59	29.69	pos	384	210.74	27
385	C4	3D6.00093017FE	50	2011-06-10	69dpisav 51dpisav	isav lice	+	33.1	33.26	pos	385	219.38	28.3
386	C4	3D6.00093017A8	50	2011-06-10	69dpisav 51dpisav	isav lice	+	31.52	31.79	pos	386	187.92
387	C4	3D6.00093017C1	46	2011-06-10	69dpisav 51dpisav	isav lice	+	24.01	24.39		387	106.67
388	C4	3C8.00002D7100	102	2011-06-10	69dpisav 51dpisav	isav lice	+	27.12	27.2		388	157.25	25
389	C4	3D6.00093018BF	44	2011-06-10	69dpisav 51dpisav	isav lice	+	33.5	33.39	pos	389	274.28	28
390	C6	3D6.0009301739	46	2011-06-10	69dpisav 51dpisav	isav lice	-	36.3	35.79		390	154.05	25
391	C6	3D6.0009301840	50	2011-06-10	69dpisav 51dpisav	isav lice	+	34.54	34.27	pos	391	178.37	25.5
392	C6	3D6.0009301A20	44	2011-06-10	69dpisav 51dpisav	isav lice	+	31.49	31.9	pos	392	268.18	27.7
393	C6	3D6.0009301A08	46	2011-06-10	69dpisav 51dpisav	isav lice	+	28.31	28.27	pos	393	102.13	24.1
394	C6	3D6.0009301959	46	2011-06-10	69dpisav 51dpisav	isav lice	+	33.19	33.54		394	221.47	21

## Sheet: ISAv QPCR data
Fish no.	date	time point	treatment	Tank	population	Ct	Ct Mean	Std Dev							Fish no.	date	time point	treatment	tank	population	Ct	Ct Mean	Std Dev			Mort no.	date	treatment	time post-ISAV infection	population	Ct	Ct Mean	Std Dev		1	no lice no ISAV
1	27/07/11	0	1	A1	penobscot	-									282	39242	69dpisav 51dpisav	1	C1	st john	31.89	31.97	0.11			15	21/8/11	2	4	penobscot	-				2	ISAV + lice
2	27/07/11	0	1	A1	penobscot																32.05	31.97	0.11								-				3	ISAV no lice
3	27/07/11	0	1	A2	st john										283	39242	69dpisav 51dpisav	1	C1	penobscot	35.89	35.86	0.04			16	21/8/11	2	4	st john	38.19	38.13	0.08		fc	finclipped
4	27/07/11	0	1	A2	st john																35.83	35.86	0.04								38.07	38.13	0.08
5	27/07/11	0	1	A3	penobscot										284	39242	69dpisav 51dpisav	1	C1	penobscot	35.09	35.02	0.11			17	23/8/11	2	6	finclip	31.95	32.24	0.4
6	27/07/11	0	1	A3	penobscot																34.94	35.02	0.11								32.52	32.24	0.4
7	27/07/11	0	1	A4	penobscot										285	39242	69dpisav 51dpisav	1	C1	st john	37.82	37.81	0.02			18	23/8/11	2	6	finclip	32.06	32.31	0.36
8	27/07/11	0	1	A4	penobscot																37.8	37.81	0.02								32.57	32.31	0.36
9	27/07/11	0	1	A5	penobscot										286	39242	69dpisav 51dpisav	1	C1	penobscot	38.09	38.01	0.11			19	25/8/11	2	8	st john	39.01	39.02	0.02
10	27/07/11	0	1	A5	st john																37.93	38.01	0.11								39.03	39.02	0.02
11	27/07/11	0	1	A6	st john										287	39242	69dpisav 51dpisav	1	C1	penobscot	38.36	38.26	0.14			20	25/8/11	2	8	st john	39.75	39.64	0.155563
12	27/07/11	0	1	A6	penobscot																38.16	38.26	0.14								39.53
13	27/07/11	0	1	B1	penobscot	-									288	39242	69dpisav 51dpisav	1	C1	st john	-	-				21	25/8/11	2	8	penobscot	-
14	27/07/11	0	1	B1	penobscot																-	-									-
15	27/07/11	0	1	B2	penobscot										289	39242	69dpisav 51dpisav	1	C1	penobscot	-	-				22	26/8/11	2	9	finclip	20.84	20.85	0.02
16	27/07/11	0	1	B2	st john																-	-									20.87	20.85	0.02
17	27/07/11	0	1	B3	penobscot										290	39242	69dpisav 51dpisav	1	C1	3D6.00093019F3	-	-				23	28/8/11	2	11	finclip	20.63	20.64	0
18	27/07/11	0	1	B3	st john																										20.64	20.64	0
19	27/07/11	0	1	B4	st john										291	39242	69dpisav 51dpisav	1	C1	st john	-	-				24	28/8/11	2	11	penobscot	30.97	30.95	0.03
20	27/07/11	0	1	B4	penobscot																-	-									30.92	30.95	0.03
21	27/07/11	0	1	B5	penobscot										292	39242	69dpisav 51dpisav	1	C1	penobscot	-	-				25	28/8/11	2	11	penobscot	30.89	30.93	0.07
22	27/07/11	0	1	B5	penobscot																-	-									30.98	30.93	0.07
23	27/07/11	0	1	B6	penobscot										293	39242	69dpisav 51dpisav	1	C1	penobscot	-	-				26	28/8/11	2	11	st john	32.62	32.72	0.14
24	27/07/11	0	1	B6	penobscot																-	-									32.82	32.72	0.14
25	15/08/11	17dplice -1dpisav	1	A1	penobscot	-	-								294	39242	69dpisav 51dpisav	1	C1	penobscot	-	-				27	30/8/11	2	13	finclip	22.12	22.23	0.15
						-	-														-	-									22.33	22.23	0.15
26	15/08/11	17dplice -1dpisav	1	A1	penobscot	-	-								295	39242	69dpisav 51dpisav	1	C1	penobscot	-	-				28	30/8/11	2	13	finclip	23	22.84	0.21
						-	-														-	-									22.69	22.84	0.21
27	15/08/11	17dplice -1dpisav	1	A1	penobscot	-	-								296	39242	69dpisav 51dpisav	1	C1	finclip	-	-				29	30/8/11	2	13	finclip	21.77	21.79	0.02
						-	-														-	-									21.8	21.79	0.02
28	15/08/11	17dplice -1dpisav	1	A1	st john	-	-								297	39242	69dpisav 51dpisav	1	C1	penobscot	-	-				30	30/8/11	2	13	penobscot	30.91	30.98	0.09
						-	-														-	-									31.04	30.98	0.09
29	15/08/11	17dplice -1dpisav	1	A1	st john	-	-								298	39242	69dpisav 51dpisav	1	C1	penobscot	-	-				31	30/8/11	2	13	penobscot	33.6	33.67	0.1
						-	-														-	-									33.74	33.67	0.1
30	15/08/11	17dplice -1dpisav	1	A1	st john	-	-								299	39242	69dpisav 51dpisav	1	C1	finclip	-	-				32	31/8/11	2	14	finclip	35.84	35.66	0.26
						-	-														-	-									35.47	35.66	0.26
31	15/08/11	17dplice -1dpisav	1	A3	penobscot	-	-								300	39242	69dpisav 51dpisav	1	C1	penobscot	-	-				33	39090	2	15	finclip	25	25.14	0.2
						-	-														-	-									25.29	25.14	0.2
32	15/08/11	17dplice -1dpisav	1	A3	penobscot	-	-								301	39242	69dpisav 51dpisav	1	C1	st john	-	-				34	39090	2	15	st john	34.26	34.22	0.06
						-	-														-	-									34.17	34.22	0.06
33	15/08/11	17dplice -1dpisav	1	A3	st john	-	-								302	39242	69dpisav 51dpisav	1	C1	penobscot	-	-				35	39121	2	16	finclip	23.58	23.61	0.04
						-	-														-	-									23.64	23.61	0.04
34	15/08/11	17dplice -1dpisav	1	A3	penobscot	-	-								303	39242	69dpisav 51dpisav	1	C1	st john	-	-				36	39180	2	18	finclip	24.69	24.67	0.03
						-	-														-	-									24.64	24.67	0.03
35	15/08/11	17dplice -1dpisav	1	A3	penobscot	-	-								304	39242	69dpisav 51dpisav	1	C1	penobscot	-	-				37	39210	2	19	finclip	25.96	25.99	0.04
						-	-														-	-									26.02	25.99	0.04
36	15/08/11	17dplice -1dpisav	1	A3	st john	-	-								305	39242	69dpisav 51dpisav	1	C1	penobscot						38	39241	2	20	finclip	25.52	25.45	0.11
						-	-																								25.37	25.45	0.11
37	15/08/11	17dplice -1dpisav	1	A4	st john	-	-								306	39242	69dpisav 51dpisav	1	C3	st john	-	-				39	39302	2	22	finclip	28.85	29	0.22
						-	-														-	-									29.15	29	0.22
38	15/08/11	17dplice -1dpisav	1	A4	penobscot	-	-								307	39242	69dpisav 51dpisav	1	C3	penobscot	-	-				40	39333	2	23	penobscot	20.64	20.63	0.01
						-	-														-	-									20.62	20.63	0.01
39	15/08/11	17dplice -1dpisav	1	A4	st john	-	-								308	39242	69dpisav 51dpisav	1	C3	st john	-	-				41	39333	2	23	penobscot	21.01	21.04	0.04
						-	-														-	-									21.07	21.04	0.04
40	15/08/11	17dplice -1dpisav	1	A4	penobscot	-	-								309	39242	69dpisav 51dpisav	1	C3	penobscot	-	-				42	39333	3	23	finclip	26.81	26.8	0.02
						-	-														-	-									26.79	26.8	0.02
41	15/08/11	17dplice -1dpisav	1	A4	st john	-	-								310	39242	69dpisav 51dpisav	1	C3	st john	-	-				43	39333	1	23	penobscot	34.35	34.25	0.14
						-	-														-	-									34.15	34.25	0.14
42	15/08/11	17dplice -1dpisav	1	A4	st john	-	-								311	39242	69dpisav 51dpisav	1	C3	penobscot	-	-				44	39333	2	23	st john	23.24	23.3	0.08
						-	-														-	-									23.36	23.3	0.08
43	15/08/11	17dplice -1dpisav	1	A6	penobscot	-	-								312	39242	69dpisav 51dpisav	1	C3	st john	-	-				45	39394	2	25	finclip	21.73	21.79	0.09
						-	-														-	-									21.86	21.79	0.09
44	15/08/11	17dplice -1dpisav	1	A6	st john	-	-								313	39242	69dpisav 51dpisav	1	C3	penobscot	-	-				46	39394	2	25	finclip	27.22	27.21	0.02
						-	-														-	-									27.2	27.21	0.02
45	15/08/11	17dplice -1dpisav	1	A6	st john	-	-								314	39242	69dpisav 51dpisav	1	C3	penobscot	-	-				47	39394	2	25	st john	23.19	23.24	0.08
						-	-														-	-									23.3	23.24	0.08
46	15/08/11	17dplice -1dpisav	1	A6	st john	-	-								315	39242	69dpisav 51dpisav	1	C3	st john	-	-				48	15/09/11	3	29	finclip	32.22	32.03	0.27
						-	-														-	-									31.83	32.03	0.27
47	15/08/11	17dplice -1dpisav	1	A6	penobscot	-	-								316	39242	69dpisav 51dpisav	1	C3	penobscot	-	-				49	16/09/11	2	30	penobscot	24.56	24.44	0.16
						-	-														-	-									24.32	24.44	0.16
48	15/08/11	17dplice -1dpisav	1	A6	penobscot	-	-								317	39242	69dpisav 51dpisav	1	C3	penobscot	-	-				50	16/09/11	2	30	st john	24.95	24.95	0
						-	-														-	-									24.95	24.95	0
49	15/08/11	17dplice -1dpisav	2	A2	penobscot	-	-								318	39242	69dpisav 51dpisav	1	C3	penobscot	-	-				51	16/09/11	2	30	penobscot	25.85	25.83	0.03
						-	-														-	-									25.81	25.83	0.03
50	15/08/11	17dplice -1dpisav	2	A2	penobscot	-	-								319	39242	69dpisav 51dpisav	1	C3	finclip	-	-				52	17/09/11	2	31	penobscot	26.28	26.42	0.2
						-	-														-	-									26.56	26.42	0.2
51	15/08/11	17dplice -1dpisav	2	A2	st john	-	-								320	39242	69dpisav 51dpisav	1	C3	st john	-	-				53	17/09/11	2	31	st john	28.26	28.23	0.04
						-	-														-	-									28.2	28.23	0.04
52	15/08/11	17dplice -1dpisav	2	A2	penobscot										321	39242	69dpisav 51dpisav	1	C3	penobscot	-	-				54	17/09/11	3	31	st john	24.79	24.82	0.04
																					-	-									24.85	24.82	0.04
53	15/08/11	17dplice -1dpisav	2	A2	st john	-	-								322	39242	69dpisav 51dpisav	1	C3	penobscot	-	-				55	17/09/11	2	31	penobscot	24.93	24.95	0.03
						-	-														-	-									24.97	24.95	0.03
54	15/08/11	17dplice -1dpisav	2	A2	st john	-	-								323	39242	69dpisav 51dpisav	1	C3	penobscot	-	-				56	18/09/11	2	32	penobscot	28.91	28.85	0.08
						-	-														-	-									28.8	28.85	0.08
55	15/08/11	17dplice -1dpisav	2	A5	penobscot	-	-								324	39242	69dpisav 51dpisav	1	C3	penobscot	-	-				57	18/09/11	2	32	finclip	24.84	24.88	0.05
						-	-														-	-									24.91	24.88	0.05
56	15/08/11	17dplice -1dpisav	2	A5	penobscot	-	-								325	39242	69dpisav 51dpisav	1	C3	penobscot	-	-				58	18/09/11	2	32	penobscot	34.76	34.49	0.38
						-	-														-	-									34.22	34.49	0.38
57	15/08/11	17dplice -1dpisav	2	A5	st john	-	-								326	39242	69dpisav 51dpisav	1	C3	st john	-	-				59	18/09/11	2	32	st john	27.75	27.68	0.11
						-	-														-	-									27.6	27.68	0.11
58	15/08/11	17dplice -1dpisav	2	A5	st john	-	-								327	39242	69dpisav 51dpisav	1	C3	penobscot	-	-				60	19/09/11	2	33	st john	29.49	29.71	0.32
						-	-														-	-									29.94	29.71	0.32
59	15/08/11	17dplice -1dpisav	2	A5	penobscot	-	-								328	39242	69dpisav 51dpisav	1	C3	st john	-	-				61	20/09/11	2	34	penobscot	29.65	29.69	0.05
						-	-														-	-									29.73	29.69	0.05
60	15/08/11	17dplice -1dpisav	2	A5	penobscot	-	-								329	39242	69dpisav 51dpisav	1	C3	finclip	-	-				62	21/09/11	1	35	penobscot	32.24	32.31	0.1
						-	-														-	-									32.38	32.31	0.1
61	15/08/11	17dplice -1dpisav	2	B6	penobscot	-	-								330	39242	69dpisav 51dpisav	1	C3	st john	-	-				63	21/09/11	2	35	st john	24.7	24.79	0.12
						-	-														-	-									24.87	24.79	0.12
62	15/08/11	17dplice -1dpisav	2	B6	penobscot	-	-								331	39242	69dpisav 51dpisav	1	C3	finclip	-	-				64	22/09/11	3	36	st john	24.23	24.03	0.29
						-	-														-	-									23.82	24.03	0.29
63	15/08/11	17dplice -1dpisav	2	B6	penobscot	-	-								332	39242	69dpisav 51dpisav	1	C3	finclip	-	-				65	23/09/11	2	37	st john	28.09	28.13	0.06
						-	-														-	-									28.17	28.13	0.06
64	15/08/11	17dplice -1dpisav	2	B1	penobscot	-	-								333	39242	69dpisav 51dpisav	3	C2	st john	33.13	33.17	0.06			66	24/09/11	3	38	st john	25.1	25.13	0.04
						-	-														33.21	33.17	0.06								25.16	25.13	0.04
65	15/08/11	17dplice -1dpisav	2	B1	st john	-	-								334	39242	69dpisav 51dpisav	3	C2	st john	24.6	24.7	0.13			67	24/09/11	2	38	st john	25.75	25.72	0.04
						-	-														24.79	24.7	0.13								25.69	25.72	0.04
66	15/08/11	17dplice -1dpisav	2	B1	st john	-	-								335	39242	69dpisav 51dpisav	3	C2	st john	33.16	33.3	0.2			68	24/09/11	2	38	st john	28.82	28.81	0.02
						-	-														33.44	33.3	0.2								28.8	28.81	0.02
67	15/08/11	17dplice -1dpisav	2	B1	penobscot	-	-								336	39242	69dpisav 51dpisav	3	C2	penobscot	36.57	36.64	0.11			69	25/09/11	3	39	finclip	32.39	32.48	0.13
						-	-														36.72	36.64	0.11								32.57	32.48	0.13
68	15/08/11	17dplice -1dpisav	2	B1	penobscot	-	-								337	39242	69dpisav 51dpisav	3	C2	st john	35.38	35.61	0.33			70	25/09/11	2	39	st john	27	26.98	0.04
						-	-														35.85	35.61	0.33								26.95	26.98	0.04
69	15/08/11	17dplice -1dpisav	2	B1	st john	-	-								338	39242	69dpisav 51dpisav	3	C2	penobscot	34.4	34.43	0.05			71	25/09/11	2	39	penobscot	28	28.02	0.03
						-	-														34.47	34.43	0.05								28.04	28.02	0.03
70	15/08/11	17dplice -1dpisav	2	B6	penobscot	-	-								339	39242	69dpisav 51dpisav	3	C2	penobscot	32.62	32.42	0.29			72	25/09/11	2	39	st john	25.32	25.26	0.1
						-	-														32.22	32.42	0.29								25.19	25.26	0.1
71	15/08/11	17dplice -1dpisav	2	B6	st john	-	-								340	39242	69dpisav 51dpisav	3	C2	finclip	37.33	37.5	0.24			73	26/09/11	2	40	finclip	23.88	23.95	0.09
						-	-														37.67	37.5	0.24								24.01	23.95	0.09
72	15/08/11	17dplice -1dpisav	2	B6	st john	-	-								341	39242	69dpisav 51dpisav	3	C2	penobscot	35.97	35.74	0.32			74	27/09/11	3	41	st john	30.16	30.13	0.04
						-	-														35.51	35.74	0.32								30.1	30.13	0.04
73	19/08/11	21dplice 3dpisav	1	A3	st john	-	-								342	39242	69dpisav 51dpisav	3	C2	penobscot	28.33	28.43	0.14			75	27/09/11	2	41	penobscot	32.27	32.08	0.26
						-	-														28.53	28.43	0.14								31.9	32.08	0.26
74	19/08/11	21dplice 3dpisav	1	A3	penobscot	-	-								343	39242	69dpisav 51dpisav	3	C2	st john	34.9	34.9	0			76	28/09/11	2	42	st john	27.3	27.29	0.03
						-	-														34.91	34.9	0								27.27	27.29	0.03
75	19/08/11	21dplice 3dpisav	1	A3	st john	-	-								344	39242	69dpisav 51dpisav	3	C2	st john	34.57	34.43	0.21			77	29/09/11	2	43	st john	27.48	27.51	0.04
						-	-														34.28	34.43	0.21								27.54	27.51	0.04
76	19/08/11	21dplice 3dpisav	1	A3	penobscot	-	-								345	39242	69dpisav 51dpisav	3	C2	st john	33.96	34.12	0.23			78	39211	2	49	st john	31.75	31.63	0.17
						-	-														34.28	34.12	0.23								31.5	31.63	0.17
77	19/08/11	21dplice 3dpisav	1	A4	penobscot	-	-								346	39242	69dpisav 51dpisav	3	C2	penobscot	29.1	29.19	0.12
						-	-														29.27	29.19	0.12
78	19/08/11	21dplice 3dpisav	1	A4	penobscot	-	-								347	39242	69dpisav 51dpisav	3	C2	penobscot	25.3	25.32	0.03
						-	-														25.34	25.32	0.03
79	19/08/11	21dplice 3dpisav	1	A4	penobscot	-	-								348	39242	69dpisav 51dpisav	3	C2	penobscot	25.43	25.48	0.06
						-	-														25.52	25.48	0.06
80	19/08/11	21dplice 3dpisav	1	A4	penobscot	-	-								349	39242	69dpisav 51dpisav	3	C2	penobscot	33.24	33.29	0.07
						-	-														33.33	33.29	0.07
81	19/08/11	21dplice 3dpisav	1	A4	penobscot	-	-								350	39242	69dpisav 51dpisav	3	C2	st john	33.72	33.46	0.38
						-	-														33.19	33.46	0.38
82	19/08/11	21dplice 3dpisav	1	B2	penobscot	-	-								351	39242	69dpisav 51dpisav	3	C2	penobscot	36.1	35.84	0.36
						-	-														35.59	35.84	0.36
83	19/08/11	21dplice 3dpisav	1	B2	penobscot	-	-								352	39242	69dpisav 51dpisav	3	C2	penobscot	35.33	35.18	0.21
						-	-														35.04	35.18	0.21
84	19/08/11	21dplice 3dpisav	1	B2	st john	-	-								353	39242	69dpisav 51dpisav	3	C2	penobscot	26.59	26.64	0.08
						-	-														26.69	26.64	0.08
85	19/08/11	21dplice 3dpisav	1	B2	penobscot	-	-								354	39242	69dpisav 51dpisav	3	C2	penobscot	34.75	35.02	0.37
						-	-														35.28	35.02	0.37
86	19/08/11	21dplice 3dpisav	1	B2	penobscot	-	-								355	39242	69dpisav 51dpisav	3	C5	penobscot	29.4	29.45	0.07
						-	-														29.5	29.45	0.07
87	19/08/11	21dplice 3dpisav	1	B2	penobscot	-	-								356	39242	69dpisav 51dpisav	3	C5	st john	37.5	37.19	0.43
						-	-														36.88	37.19	0.43
88	19/08/11	21dplice 3dpisav	1	B5	st john	-	-								357	39242	69dpisav 51dpisav	3	C5	penobscot	36.48	36.51	0.0424264
						-	-														36.54
89	19/08/11	21dplice 3dpisav	1	B5	st john	-	-								358	39242	69dpisav 51dpisav	3	C5	st john	32.23	32.34	0.15
						-	-														32.44	32.34	0.15
90	19/08/11	21dplice 3dpisav	1	B5	st john	-	-								359	39242	69dpisav 51dpisav	3	C5	st john	21.82	21.54	0.4
						-	-														21.25	21.54	0.4
91	19/08/11	21dplice 3dpisav	1	B5	penobscot	-	-								360	39242	69dpisav 51dpisav	3	C5	st john	20.61	20.74	0.19
						-	-														20.87	20.74	0.19
92	19/08/11	21dplice 3dpisav	1	B5	penobscot	-	-								361	39242	69dpisav 51dpisav	3	C5	st john	22.35	22.35	0
						-	-														22.36	22.35	0
93	19/08/11	21dplice 3dpisav	1	B5	st john	-	-								362	39242	69dpisav 51dpisav	3	C5	penobscot	28.71	28.6	0.15
						-	-														28.49	28.6	0.15
94	19/08/11	21dplice 3dpisav	1	A3	penobscot	-	-								363	39242	69dpisav 51dpisav	3	C5	st john	31.74	31.74	0.01
						-	-														31.73	31.74	0.01
95	19/08/11	21dplice 3dpisav	1	A4	penobscot	-	-								364	39242	69dpisav 51dpisav	3	C5	st john	30.54	30.67	0.19
						-	-														30.81	30.67	0.19
96	19/08/11	21dplice 3dpisav	1	A3	st john	-	-								365	39242	69dpisav 51dpisav	3	C5	penobscot	33.52	33.62	0.14
						-	-														33.72	33.62	0.14
97	19/08/11	21dplice 3dpisav	3	A1	st john	-	-								366	39242	69dpisav 51dpisav	3	C5	st john	33.73	33.48	0.36
						-	-														33.23	33.48	0.36
98	19/08/11	21dplice 3dpisav	3	A1	st john	-	-								367	39242	69dpisav 51dpisav	3	C5	finclip	33.36	33.58	0.3
						-	-														33.79	33.58	0.3
99	19/08/11	21dplice 3dpisav	3	A1	st john	-	-								368	39242	69dpisav 51dpisav	3	C5	st john	34.31	34.62	0.44
						-	-														34.93	34.62	0.44
100	19/08/11	21dplice 3dpisav	3	A1	penobscot	-	-								369	39242	69dpisav 51dpisav	3	C5	penobscot	27.84	28	0.23
						-	-														28.17	28	0.23
101	19/08/11	21dplice 3dpisav	3	A1	penobscot	-	-								370	39242	69dpisav 51dpisav	3	C5	penobscot	36.48	36.26	0.31
						-	-														36.04	36.26	0.31
102	19/08/11	21dplice 3dpisav	3	A6	penobscot	-	-								371	39242	69dpisav 51dpisav	3	C5	penobscot	36.86	37.23	0.52
						-	-														37.59	37.23	0.52
103	19/08/11	21dplice 3dpisav	3	A6	penobscot	-	-								372	39242	69dpisav 51dpisav	3	C5	penobscot	29.55	29.83	0.4
						-	-														30.12	29.83	0.4
104	19/08/11	21dplice 3dpisav	3	A6	penobscot	-	-								373	39242	69dpisav 51dpisav	3	C5	penobscot	-	-
						-	-														-	-
105	19/08/11	21dplice 3dpisav	3	B3	penobscot	-	-								374	39242	69dpisav 51dpisav	3	C5	penobscot	33.72	33.65	0.1
						-	-														33.58	33.65	0.1
106	19/08/11	21dplice 3dpisav	3	B3	penobscot	-	-								375	39242	69dpisav 51dpisav	3	C5	st john	32.81	32.83	0.03
						-	-														32.85	32.83	0.03
107	19/08/11	21dplice 3dpisav	3	B3	penobscot	-	-								376	39242	69dpisav 51dpisav	3	C5	finclip	32.74	32.89	0.21
						-	-														33.04	32.89	0.21
108	19/08/11	21dplice 3dpisav	3	B3	st john	-	-								377	39242	69dpisav 51dpisav	3	C5	penobscot	26.68	26.62	0.08
						-	-														26.57	26.62	0.08
109	19/08/11	21dplice 3dpisav	3	B3	st john	-	-								378	39242	69dpisav 51dpisav	3	C5	penobscot	36.06	36.25	0.28
						-	-														36.45	36.25	0.28
110	19/08/11	21dplice 3dpisav	3	B3	st john	-	-								379	39242	69dpisav 51dpisav	3	C5	st john	27.74	27.9	0.23
						-	-														28.06	27.9	0.23
111	19/08/11	21dplice 3dpisav	3	A1	penobscot	-	-								380	39242	69dpisav 51dpisav	3	C5	finclip	35.99	36.31	0.45
						-	-														36.62	36.31	0.45
112	19/08/11	21dplice 3dpisav	3	B4	penobscot	-	-								381	39242	69dpisav 51dpisav	2	C4	penobscot	32.28	32.18	0.14
						-	-														32.09	32.18	0.14
113	19/08/11	21dplice 3dpisav	3	B4	penobscot	-	-								382	39242	69dpisav 51dpisav	2	C4	penobscot	33.39	33.36	0.05
						-	-														33.32	33.36	0.05
114	19/08/11	21dplice 3dpisav	3	B4	penobscot	-	-								383	39242	69dpisav 51dpisav	2	C4	penobscot	28.22	28.33	0.15
						-	-														28.43	28.33	0.15
115	19/08/11	21dplice 3dpisav	3	B4	penobscot	-	-								384	39242	69dpisav 51dpisav	2	C4	penobscot	29.59	29.64	0.07
						-	-														29.69	29.64	0.07
116	19/08/11	21dplice 3dpisav	3	B4	st john	-	-								385	39242	69dpisav 51dpisav	2	C4	penobscot	33.1	33.18	0.11
						-	-														33.26	33.18	0.11
117	19/08/11	21dplice 3dpisav	3	B4	st john	-	-								386	39242	69dpisav 51dpisav	2	C4	penobscot	31.52	31.66	0.19
						-	-														31.79	31.66	0.19
118	19/08/11	21dplice 3dpisav	3	A6	st john	-	-								387	39242	69dpisav 51dpisav	2	C4	penobscot	24.01	24.2	0.27
						-	-														24.39	24.2	0.27
119	19/08/11	21dplice 3dpisav	3	A6	st john	-	-								388	39242	69dpisav 51dpisav	2	C4	st john	27.12	27.16	0.05
						-	-														27.2	27.16	0.05
120	19/08/11	21dplice 3dpisav	3	A6	st john	-	-								389	39242	69dpisav 51dpisav	2	C4	penobscot	33.5	33.45	0.08
						-	-														33.39	33.45	0.08
121	19/08/11	21dplice 3dpisav	2	A2	penobscot	-	-								390	39242	69dpisav 51dpisav	2	C6	penobscot	36.3	36.04	0.36
						-	-														35.79	36.04	0.36
122	19/08/11	21dplice 3dpisav	2	A2	penobscot	-	-								391	39242	69dpisav 51dpisav	2	C6	penobscot	34.54	34.405	0.190919
						-	-														34.27
123	19/08/11	21dplice 3dpisav	2	B1	st john	-	-								392	39242	69dpisav 51dpisav	2	C6	penobscot	31.49	31.7	0.29
						-	-														31.9	31.7	0.29
124	19/08/11	21dplice 3dpisav	2	B1	penobscot	-	-								393	39242	69dpisav 51dpisav	2	C6	penobscot	28.31	28.29	0.03
						-	-														28.27	28.29	0.03
125	19/08/11	21dplice 3dpisav	2	A2	penobscot	-	-								394	39242	69dpisav 51dpisav	2	C6	penobscot	33.19	33.36	0.25
						-	-														33.54	33.36	0.25
126	19/08/11	21dplice 3dpisav	2	A2	st john	-	-
						-	-
127	19/08/11	21dplice 3dpisav	2	B1	penobscot	-	-
						-	-
128	19/08/11	21dplice 3dpisav	2	B1	st john	-	-
						-	-
129	19/08/11	21dplice 3dpisav	2	A2	st john	-	-
						-	-
130	19/08/11	21dplice 3dpisav	2	A5	penobscot	-	-
						-	-
131	19/08/11	21dplice 3dpisav	2	A5	st john	-	-
						-	-
132	19/08/11	21dplice 3dpisav	2	A5	st john	-	-
						-	-
133	19/08/11	21dplice 3dpisav	2	A5	penobscot	-	-
						-	-
134	19/08/11	21dplice 3dpisav	2	A5	st john	-	-
						-	-
135	19/08/11	21dplice 3dpisav	2	A5	st john	-	-
						-	-
136	19/08/11	21dplice 3dpisav	2	A2	st john	-	-
						-	-
137	19/08/11	21dplice 3dpisav	2	B1	penobscot	-	-
						-	-
138	19/08/11	21dplice 3dpisav	2	B1	st john	-	-
						-	-
145	39090	34dplice 16dpisav	1	A3	penobscot	-	-
						-	-
146	39090	34dplice 16dpisav	1	A3	st john	-	-
						-	-
147	39090	34dplice 16dpisav	1	A3	st john	-	-
						-	-
148	39090	34dplice 16dpisav	1	A3	penobscot	-	-
						-	-
149	39090	34dplice 16dpisav	1	A3	penobscot	-	-
						-	-
150	39090	34dplice 16dpisav	1	A3	st john	-	-
						-	-
151	39090	34dplice 16dpisav	1	A4	penobscot	-	-
						-	-
152	39090	34dplice 16dpisav	1	A4	penobscot	-	-
						-	-
153	39090	34dplice 16dpisav	1	A4	penobscot	-	-
						-	-
154	39090	34dplice 16dpisav	1	A4	st john	-	-
						-	-
155	39090	34dplice 16dpisav	1	A4	penobscot	-	-
						-	-
156	39090	34dplice 16dpisav	1	A4	st john	-	-
						-	-
157	39090	34dplice 16dpisav	1	B2	st john	-	-
						-	-
158	39090	34dplice 16dpisav	1	B2	st john	-	-
						-	-
159	39090	34dplice 16dpisav	1	B2	penobscot	-	-
						-	-
160	39090	34dplice 16dpisav	1	B2	penobscot	-	-
						-	-
161	39090	34dplice 16dpisav	1	B2	st john	-	-
						-	-
162	39090	34dplice 16dpisav	1	B2	penobscot	-	-
						-	-
163	39090	34dplice 16dpisav	1	B5	st john	-	-
						-	-
164	39090	34dplice 16dpisav	1	B5	penobscot	-	-
						-	-
165	39090	34dplice 16dpisav	1	B5	penobscot	-	-
						-	-
166	39090	34dplice 16dpisav	1	B5	st john	-	-
						-	-
167	39090	34dplice 16dpisav	1	B5	penobscot	-	-
						-	-
168	39090	34dplice 16dpisav	1	B5	st john	-	-
						-	-
169	39090	34dplice 16dpisav	3	A1	st john	-	-
						-	-
170	39090	34dplice 16dpisav	3	A1	penobscot	-	-
						-	-
171	39090	34dplice 16dpisav	3	A1	st john	-	-
						-	-
172	39090	34dplice 16dpisav	3	A1	st john	-	-
						-	-
173	39090	34dplice 16dpisav	3	A1	penobscot	-	-
						-	-
174	39090	34dplice 16dpisav	3	A1	penobscot	-	-
						-	-
175	39090	34dplice 16dpisav	3	A6	penobscot
176	39090	34dplice 16dpisav	3	A6	penobscot	-	-
						-	-
177	39090	34dplice 16dpisav	3	A6	penobscot	-	-
						-	-
178	39090	34dplice 16dpisav	3	A6	st john	-	-
						-	-
179	39090	34dplice 16dpisav	3	A6	st john	-	-
						-	-
180	39090	34dplice 16dpisav	3	A6	st john	-	-
						-	-
181	39090	34dplice 16dpisav	3	B3	penobscot	-	-
						-	-
182	39090	34dplice 16dpisav	3	B3	st john	-	-
						-	-
183	39090	34dplice 16dpisav	3	B3	penobscot	-	-
						-	-
184	39090	34dplice 16dpisav	3	B3	penobscot	-
						-
185	39090	34dplice 16dpisav	3	B3	penobscot
186	39090	34dplice 16dpisav	3	B3	st john	-	-
						-	-
187	39090	34dplice 16dpisav	3	B4	st john	-	-
						-	-
188	39090	34dplice 16dpisav	3	B4	penobscot	-	-
						-	-
189	39090	34dplice 16dpisav	3	B4	penobscot	-	-
						-	-
190	39090	34dplice 16dpisav	3	B4	penobscot	-	-
						-	-
191	39090	34dplice 16dpisav	3	B4	st john	-	-
						-	-
192	39090	34dplice 16dpisav	3	B4	st john	-	-
						-	-
193	39090	34dplice 16dpisav	2	A2	st john	32.91	32.96	0.07
						33.01	32.96	0.07
194	39090	34dplice 16dpisav	2	A2	penobscot	-	-
						-	-
195	39090	34dplice 16dpisav	2	A2	st john	-	-
						-	-
196	39090	34dplice 16dpisav	2	A2	st john
197	39090	34dplice 16dpisav	2	A2	st john	-	-
						-	-
198	39090	34dplice 16dpisav	2	A5	st john	-	-
						-	-
199	39090	34dplice 16dpisav	2	A5	penobscot	30.66	30.66	0
						30.66	30.66	0
200	39090	34dplice 16dpisav	2	A5	penobscot	34.37	34.46	0.12
						34.54	34.46	0.12
201	39090	34dplice 16dpisav	2	A5	st john	-	-
						-	-
202	39090	34dplice 16dpisav	2	A5	st john	-	-
						-	-
203	39090	34dplice 16dpisav	2	A5	penobscot	30.3	30.43	0.18
						30.56	30.43	0.18
204	39090	34dplice 16dpisav	2	B1	st john	35.29	35.48	0.26
						35.66	35.48	0.26
205	39090	34dplice 16dpisav	2	B1	st john	32.96	32.87	0.13
						32.78	32.87	0.13
206	39090	34dplice 16dpisav	2	B1	st john	28.39	28.4	0.02
						28.41	28.4	0.02
207	39090	34dplice 16dpisav	2	B1	penobscot	32.56	32.66	0.13
						32.75	32.66	0.13
208	39090	34dplice 16dpisav	2	B1	st john	35.84	36.1	0.37
						36.37	36.1	0.37
209	39090	34dplice 16dpisav	2	B1	penobscot	38.11	38.07	0.06
						38.02	38.07	0.06
210	39090	34dplice 16dpisav	2	B6	penobscot	-	-
						-	-
211	39090	34dplice 16dpisav	2	B6	penobscot	37.92	37.29	0.89
						36.66	37.29	0.89
212	39090	34dplice 16dpisav	2	A2	penobscot	33.45	33.19	0.37
						32.93	33.19	0.37
213	39090	34dplice 16dpisav	2	B6	st john	22.11	22.3	0.27
						22.48	22.3	0.27
214	39090	34dplice 16dpisav	2	B6	st john	33.1	33.19	0.12
						33.28	33.19	0.12
215	22/09/11	55dplice 37dpisav	1	A3	st john	34.24	34.14	0.13
						34.05	34.14	0.13
216	22/09/11	55dplice 37dpisav	1	A3	finclip	34.09	34.09	0.01
						34.08	34.09	0.01
217	22/09/11	55dplice 37dpisav	1	A3	st john	38.8
						-	-
218	22/09/11	55dplice 37dpisav	1	A3	st john	-	-
						38.93
219	22/09/11	55dplice 37dpisav	1	A3	st john	39.11
						-	-
220	22/09/11	55dplice 37dpisav	1	A3	penobscot	-	-
						-	-
221	22/09/11	55dplice 37dpisav	1	A3	st john	-	-
						-	-
222	22/09/11	55dplice 37dpisav	1	A3	penobscot	-	-
						-	-
223	22/09/11	55dplice 37dpisav	1	A4	penobscot	-	-
						-	-
224	22/09/11	55dplice 37dpisav	1	A4	penobscot	-	-
						38.83
225	22/09/11	55dplice 37dpisav	1	A4	st john	34.33	35.1	1.08
						35.86	35.1	1.08
226	22/09/11	55dplice 37dpisav	1	A4	st john	-	-
						-	-
227	22/09/11	55dplice 37dpisav	1	A4	finclip	-	-
						-	-
228	22/09/11	55dplice 37dpisav	1	A4	st john	-	-
						-	-
229	22/09/11	55dplice 37dpisav	1	A4	st john	-	-
						38.59
230	22/09/11	55dplice 37dpisav	1	B2	penobscot	-	-
						-	-
231	22/09/11	55dplice 37dpisav	1	B2	penobscot	-	-
						-	-
232	22/09/11	55dplice 37dpisav	1	B2	st john	-	-
						-	-
233	22/09/11	55dplice 37dpisav	1	B2	finclip	-	-
						-	-
234	22/09/11	55dplice 37dpisav	1	B2	penobscot	-	-
						-	-
235	22/09/11	55dplice 37dpisav	1	B2	penobscot	-	-
						-	-
236	22/09/11	55dplice 37dpisav	1	B2	st john	-	-
						-	-
237	22/09/11	55dplice 37dpisav	1	B2	st john	-	-
						-	-
238	22/09/11	55dplice 37dpisav	1	B2	st john	-	-
						-	-
239	22/09/11	55dplice 37dpisav	1	B5	penobscot	-	-
						-	-
240	22/09/11	55dplice 37dpisav	1	B5	penobscot	-	-
						-	-
241	22/09/11	55dplice 37dpisav	1	B5	st john	-	-
						-	-
242	22/09/11	55dplice 37dpisav	1	B5	penobscot	-	-
						-	-
243	22/09/11	55dplice 37dpisav	1	B5	finclip	-	-
						-	-
244	22/09/11	55dplice 37dpisav	1	B5	st john	-	-
						-	-
245	22/09/11	55dplice 37dpisav	1	B5	finclip	-	-
						-	-
246	22/09/11	55dplice 37dpisav	1	B5	st john	-	-
						-	-
247	22/09/11	55dplice 37dpisav	3	A1	st john	23.76	23.78	0.03
						23.8	23.78	0.03
248	22/09/11	55dplice 37dpisav	3	A1	finclip	33.81	33.85	0.05
						33.89	33.85	0.05
249	22/09/11	55dplice 37dpisav	3	A1	penobscot	28.27	28.33	0.07
						28.38	28.33	0.07
250	22/09/11	55dplice 37dpisav	3	A1	st john	26.08	26.02	0.09
						25.96	26.02	0.09
251	22/09/11	55dplice 37dpisav	3	A1	st john	No HK available
252	22/09/11	55dplice 37dpisav	3	A1	penobscot	24.74	24.98	0.33
						25.21	24.98	0.33
253	22/09/11	55dplice 37dpisav	3	A1	st john	30.67	30.63	0.05
						30.6	30.63	0.05
254	22/09/11	55dplice 37dpisav	3	A6	st john	34.53	34.66	0.19
						34.79	34.66	0.19
255	22/09/11	55dplice 37dpisav	3	A6	st john	35.37	35.48	0.15
						35.59	35.48	0.15
256	22/09/11	55dplice 37dpisav	3	A6	st john	35.81	35.92	0.16
						36.04	35.92	0.16
257	22/09/11	55dplice 37dpisav	3	A6	penobscot	35.27	35.32	0.07
						35.37	35.32	0.07
258	22/09/11	55dplice 37dpisav	3	A6	penobscot	39.76	39.465	0.417193
						39.17
259	22/09/11	55dplice 37dpisav	3	A6	st john	-	-
						-	-
260	22/09/11	55dplice 37dpisav	3	A6	penobscot	-	-
						-	-
261	22/09/11	55dplice 37dpisav	3	B3	st john	-	-	-
						-	-	-
262	22/09/11	55dplice 37dpisav	3	B3	st john	-	-
						-	-
263	22/09/11	55dplice 37dpisav	3	B3	finclip	-	-	-
						-	-	-
264	22/09/11	55dplice 37dpisav	3	B3	st john	36.38	36.65	0.38
						36.92	36.65	0.38
265	22/09/11	55dplice 37dpisav	3	B3	penobscot	35.23	34.98	0.36
						34.73	34.98	0.36
266	22/09/11	55dplice 37dpisav	3	B3	penobscot	-	-
						-	-
267	22/09/11	55dplice 37dpisav	3	B3	penobscot	-	-
						-	-
268	22/09/11	55dplice 37dpisav	3	B3	finclip	-	-	-
						-	-	-
269	22/09/11	55dplice 37dpisav	3	B4	penobscot	-	-
						-	-
270	22/09/11	55dplice 37dpisav	3	B4	st john	-	-
						-	-
271	22/09/11	55dplice 37dpisav	3	B4	penobscot	-	-
						-	-
272	22/09/11	55dplice 37dpisav	3	B4	penobscot	-	-
						-	-
273	22/09/11	55dplice 37dpisav	3	B4	penobscot	-	-
						-	-
274	22/09/11	55dplice 37dpisav	3	B4	penobscot	-	-
						-	-
275	22/09/11	55dplice 37dpisav	3	B4	st john	36.3	36.44	0.2
						36.58	36.44	0.2
276	22/09/11	55dplice 37dpisav	3	B4	penobscot	-	-	-
						-	-	-
277	22/09/11	55dplice 37dpisav	3	B4	penobscot	-
						-
278	22/09/11	55dplice 37dpisav	3	B4	st john	-
						-
279	22/09/11	55dplice 37dpisav	2	A2	penobscot	24.97	24.99	0.03
						25	24.99	0.03
280	22/09/11	55dplice 37dpisav	2	A2	st john	31.25	31.37	0.17
						31.49	31.37	0.17
281	22/09/11	55dplice 37dpisav	2	A5	penobscot	25.23	25.2	0.03
						25.18	25.2	0.03
Hk Missing from tube, so never went to RNA
