# Supplementary material for: Sea lice, Lepeophtheirus salmonis (Krøyer 1837), infected Atlantic salmon (Salmo salar L.) are more susceptible to infectious salmon anemia virus
Source: PLoS One. 2019 Jan 16;14(1):e0209178. doi: 10.1371/journal.pone.0209178 (PMC6334929; doi:10.1371/journal.pone.0209178)
Supplement: S2 File — Gene expression SEM summary data. (XLSX) [file pone.0209178.s002.xlsx]

## Sheet: trim16
	Target	Sample	Mean Cq	Cq SEM	Mean Efficiency Corrected Cq	Normalized Expression	Relative Normalized Expression	Regulation	Expression SEM	Corrected Expression SEM	Compared to Regulation Threshold	P-Value	Exceeds P-Value Threshold
	18S	basal	10.5672	0.12794	10.5367				N/A	N/A	No change		No
	18S	pooled	10.3758	0.26694	10.3459				N/A	N/A	No change	0.565367	Yes
	18S	T(0) 1	11.6513	0.35121	11.6177				N/A	N/A	No change	0.14025	Yes
	18S	T(0) 2	13.0633	0.10303	13.0255				N/A	N/A	No change	0.00769772	No
	18S	T(0) 3	12.3052	0.12506	12.2697				N/A	N/A	No change	0.146962	Yes
	18S	T(0) 4	10.7295	0.08982	10.6985				N/A	N/A	No change	0.63047	Yes
	18S	T(0) 5	13.4702	0.13925	13.4313				N/A	N/A	No change	0.000639582	No
	18S	T(0) 6	12.4025	0.23276	12.3667				N/A	N/A	No change	0.722825	Yes
	18S	T(1) 1	10.7609	0.10127	10.7298				N/A	N/A	No change	0.0224576	Yes
	18S	T(1) 2	11.4792	0.09255	11.446				N/A	N/A	No change	0.000150238	No
	18S	T(1) 3	10.0277	0.07207	9.99869				N/A	N/A	No change	0.263591	Yes
	18S	T(1) 4	9.86122	0.10027	9.83273				N/A	N/A	No change	0.138736	Yes
	18S	T(1) 5	9.96398	0.12212	9.9352				N/A	N/A	No change	0.797705	Yes
	18S	T(1) 6	10.3088	0.07137	10.279				N/A	N/A	No change	0.205363	Yes
	18S	T(2) 1	9.59448	0.05616	9.56677				N/A	N/A	No change	0.0192336	Yes
	18S	T(2) 2	9.67324	0.06864	9.6453				N/A	N/A	No change	0.00710034	No
	18S	T(2) 3	10.2028	0.06661	10.1733				N/A	N/A	No change	0.526234	Yes
	18S	T(2) 4	9.34093	0.07977	9.31395				N/A	N/A	No change	0.420589	Yes
	18S	T(2) 5	9.87555	0.14654	9.84703				N/A	N/A	No change	0.671181	Yes
	18S	T(2) 6	9.61218	0.08446	9.58441				N/A	N/A	No change	0.109902	Yes
	18S	T(3) 1	10.2451	0.33634	10.2155				N/A	N/A	No change	0.352672	Yes
	18S	T(3) 2	9.56011	0.07431	9.5325				N/A	N/A	No change	0.0778018	Yes
	18S	T(3) 3	10.074	0.05987	10.0449				N/A	N/A	No change	0.424146	Yes
	18S	T(3) 4	10.2981	0.16942	10.2684				N/A	N/A	No change	0.837084	Yes
	18S	T(3) 5	9.96737	0.0681	9.93858				N/A	N/A	No change	0.0844807	Yes
	18S	T(3) 6	9.71509	0.09528	9.68703				N/A	N/A	No change	0.388093	Yes
	EF-1Ab	basal	21.9073	0.1586	21.8756				N/A	N/A	No change		No
	EF-1Ab	pooled	20.6918	0.10418	20.6619				N/A	N/A	No change	0.000322422	No
	EF-1Ab	T(0) 1	22.2612	0.31266	22.2291				N/A	N/A	No change	0.000146637	No
	EF-1Ab	T(0) 2	22.2558	0.10724	22.2237				N/A	N/A	No change	3.49831e-13	No
	EF-1Ab	T(0) 3	22.0448	0.08779	22.013				N/A	N/A	No change	8.60908e-10	No
	EF-1Ab	T(0) 4	21.9737	0.16923	21.9419				N/A	N/A	No change	0.479194	Yes
	EF-1Ab	T(0) 5	22.601	0.12072	22.5684				N/A	N/A	No change	2.81437e-07	No
	EF-1Ab	T(0) 6	22.6325	0.19124	22.5998				N/A	N/A	No change	0.00121067	No
	EF-1Ab	T(1) 1	20.7377	0.0705	20.7077				N/A	N/A	No change	2.88352e-08	No
	EF-1Ab	T(1) 2	21.3848	0.05504	21.3539				N/A	N/A	No change	1.14507e-05	No
	EF-1Ab	T(1) 3	20.5672	0.09392	20.5376				N/A	N/A	No change	3.5309e-05	No
	EF-1Ab	T(1) 4	20.6639	0.07706	20.6341				N/A	N/A	No change	0.100497	Yes
	EF-1Ab	T(1) 5	20.6161	0.16888	20.5863				N/A	N/A	No change	0.0107106	Yes
	EF-1Ab	T(1) 6	20.8922	0.17226	20.8621				N/A	N/A	No change	0.00402259	No
	EF-1Ab	T(2) 1	19.6301	0.092	19.6017				N/A	N/A	No change	2.4918e-08	No
	EF-1Ab	T(2) 2	19.5382	0.1196	19.51				N/A	N/A	No change	4.62824e-05	No
	EF-1Ab	T(2) 3	20.4739	0.19594	20.4444				N/A	N/A	No change	1.45709e-06	No
	EF-1Ab	T(2) 4	19.6549	0.06374	19.6265				N/A	N/A	No change	1.11639e-09	No
	EF-1Ab	T(2) 5	20.1364	0.13874	20.1073				N/A	N/A	No change	8.65144e-08	No
	EF-1Ab	T(2) 6	19.5112	0.07175	19.483				N/A	N/A	No change	8.77076e-12	No
	EF-1Ab	T(3) 1	20.1989	0.24465	20.1697				N/A	N/A	No change	1.69231e-06	No
	EF-1Ab	T(3) 2	19.8259	0.06235	19.7973				N/A	N/A	No change	7.12579e-08	No
	EF-1Ab	T(3) 3	20.2553	0.12217	20.2261				N/A	N/A	No change	2.97289e-07	No
	EF-1Ab	T(3) 4	20.81	0.17973	20.78				N/A	N/A	No change	0.000262222	No
	EF-1Ab	T(3) 5	20.5571	0.07501	20.5274				N/A	N/A	No change	0.000745904	No
	EF-1Ab	T(3) 6	20.3799	0.07731	20.3505				N/A	N/A	No change	0.000420881	No
	elF	basal	24.2481	0.14808	24.1605				N/A	N/A	No change		No
	elF	pooled	24.2578	0.15933	24.1702				N/A	N/A	No change	0.269064	Yes
	elF	T(0) 1	26.2794	0.28146	26.1845				N/A	N/A	No change	0.0128524	Yes
	elF	T(0) 2	27.0601	0.16649	26.9624				N/A	N/A	No change	0.00305145	No
	elF	T(0) 3	26.6571	0.10065	26.5608				N/A	N/A	No change	0.00059746	No
	elF	T(0) 4	24.434	0.13847	24.3458				N/A	N/A	No change	0.765368	Yes
	elF	T(0) 5	26.6511	0.22268	26.5548				N/A	N/A	No change	0.610936	Yes
	elF	T(0) 6	26.2026	0.20986	26.108				N/A	N/A	No change	0.578025	Yes
	elF	T(1) 1	24.0508	0.1161	23.9639				N/A	N/A	No change	0.564648	Yes
	elF	T(1) 2	23.9468	0.08749	23.8603				N/A	N/A	No change	0.155036	Yes
	elF	T(1) 3	23.906	0.1274	23.8197				N/A	N/A	No change	0.141267	Yes
	elF	T(1) 4	23.1219	0.18183	23.0384				N/A	N/A	No change	0.362454	Yes
	elF	T(1) 5	24.3204	0.17866	24.2326				N/A	N/A	No change	0.0591107	Yes
	elF	T(1) 6	24.1578	0.14035	24.0705				N/A	N/A	No change	0.19565	Yes
	elF	T(2) 1	23.443	0.11489	23.3583				N/A	N/A	No change	0.037597	Yes
	elF	T(2) 2	23.3566	0.10049	23.2722				N/A	N/A	No change	0.0397853	Yes
	elF	T(2) 3	24.7157	0.17826	24.6264				N/A	N/A	No change	0.0350004	Yes
	elF	T(2) 4	23.5846	0.09277	23.4994				N/A	N/A	No change	0.0116876	Yes
	elF	T(2) 5	24.4057	0.16273	24.3176				N/A	N/A	No change	0.00856526	No
	elF	T(2) 6	23.6474	0.10991	23.562				N/A	N/A	No change	0.0149922	Yes
	elF	T(3) 1	23.6838	0.25756	23.5983				N/A	N/A	No change	0.981153	Yes
	elF	T(3) 2	23.334	0.10534	23.2498				N/A	N/A	No change	0.0826803	Yes
	elF	T(3) 3	24.5294	0.07984	24.4409				N/A	N/A	No change	0.0013105	No
	elF	T(3) 4	24.4408	0.18193	24.3525				N/A	N/A	No change	0.0683068	Yes
	elF	T(3) 5	23.5945	0.10573	23.5093				N/A	N/A	No change	0.320134	Yes
	elF	T(3) 6	23.5051	0.0746	23.4202				N/A	N/A	No change	0.164095	Yes
	RPS20	basal	21.4801	0.18107	21.4491				N/A	N/A	No change		No
	RPS20	pooled	21.3312	0.05489	21.3004				N/A	N/A	No change	0.159795	Yes
	RPS20	T(0) 1	22.3243	0.2723	22.2921				N/A	N/A	No change	0.0782567	Yes
	RPS20	T(0) 2	23.7608	0.13574	23.7265				N/A	N/A	No change	0.023174	Yes
	RPS20	T(0) 3	23.075	0.07878	23.0417				N/A	N/A	No change	0.0801509	Yes
	RPS20	T(0) 4	21.6914	0.14506	21.6601				N/A	N/A	No change	0.463297	Yes
	RPS20	T(0) 5	23.9197	0.14148	23.8852				N/A	N/A	No change	0.0525485	Yes
	RPS20	T(0) 6	23.1304	0.16741	23.097				N/A	N/A	No change	0.804808	Yes
	RPS20	T(1) 1	21.6419	0.07701	21.6107				N/A	N/A	No change	0.00155504	No
	RPS20	T(1) 2	21.8934	0.07105	21.8618				N/A	N/A	No change	0.00890102	No
	RPS20	T(1) 3	21.1268	0.0597	21.0963				N/A	N/A	No change	0.00681193	No
	RPS20	T(1) 4	20.8147	0.11866	20.7847				N/A	N/A	No change	0.0989196	Yes
	RPS20	T(1) 5	21.1644	0.13541	21.1338				N/A	N/A	No change	0.235662	Yes
	RPS20	T(1) 6	21.2405	0.12478	21.2098				N/A	N/A	No change	0.179725	Yes
	RPS20	T(2) 1	20.3394	0.08823	20.3101				N/A	N/A	No change	0.070856	Yes
	RPS20	T(2) 2	20.3261	0.09859	20.2967				N/A	N/A	No change	0.099531	Yes
	RPS20	T(2) 3	21.3444	0.15853	21.3136				N/A	N/A	No change	0.184297	Yes
	RPS20	T(2) 4	20.4794	0.09499	20.4499				N/A	N/A	No change	0.0271807	Yes
	RPS20	T(2) 5	21.3371	0.16531	21.3063				N/A	N/A	No change	0.00961619	No
	RPS20	T(2) 6	20.7422	0.08143	20.7123				N/A	N/A	No change	0.00208092	No
	RPS20	T(3) 1	20.8497	0.28545	20.8196				N/A	N/A	No change	0.80493	Yes
	RPS20	T(3) 2	20.555	0.05626	20.5253				N/A	N/A	No change	0.00369025	No
	RPS20	T(3) 3	21.2723	0.06902	21.2416				N/A	N/A	No change	0.00569471	No
	RPS20	T(3) 4	21.2698	0.15122	21.2391				N/A	N/A	No change	0.307437	Yes
	RPS20	T(3) 5	20.8295	0.07727	20.7994				N/A	N/A	No change	0.0589891	Yes
	RPS20	T(3) 6	20.8343	0.052	20.8042				N/A	N/A	No change	0.00715124	No
	TRIM16	basal	24.6352	0.18613	24.5462	0.0303808	1	1	0.13909	0.13909	No change		No
	TRIM16	pooled	22.7824	0.15283	22.7001	0.0835908	2.75144	2.75144	0.32105	0.32105	No change	1.18073e-05	No
	TRIM16	T(0) 1	25.8734	0.39862	25.78	0.0272211	0.895999	-1.11607	0.26475	0.26475	No change	0.549939	Yes
	TRIM16	T(0) 2	27.4848	0.22843	27.3856	0.0167343	0.55082	-1.81548	0.09035	0.09035	No change	0.00560264	No
	TRIM16	T(0) 3	27.4392	0.13721	27.3401	0.0121006	0.398298	-2.51068	0.04012	0.04012	No change	1.2819e-05	No
	TRIM16	T(0) 4	24.9285	0.12838	24.8385	0.0276439	0.909915	-1.099	0.09142	0.09142	No change	0.202995	Yes
	TRIM16	T(0) 5	27.1265	0.14951	27.0286	0.023379	0.769534	-1.29949	0.09025	0.09025	No change	0.0503473	Yes
	TRIM16	T(0) 6	26.9883	0.41923	26.8908	0.0173621	0.571485	-1.74983	0.17014	0.17014	No change	0.77271	Yes
	TRIM16	T(1) 1	24.2855	0.12779	24.1978	0.03247	1.06877	1.06877	0.10025	0.10025	No change	0.954351	Yes
	TRIM16	T(1) 2	24.7937	0.09662	24.7041	0.0296955	0.977445	-1.02308	0.07027	0.07027	No change	0.328563	Yes
	TRIM16	T(1) 3	24.3565	0.12785	24.2685	0.0235939	0.776607	-1.28765	0.07304	0.07304	No change	0.0487303	Yes
	TRIM16	T(1) 4	23.2338	0.1736	23.1499	0.0418857	1.37869	1.37869	0.17624	0.17624	No change	0.105479	Yes
	TRIM16	T(1) 5	24.3941	0.21078	24.306	0.0247911	0.816012	-1.22547	0.12706	0.12706	No change	0.41234	Yes
	TRIM16	T(1) 6	24.7051	0.14814	24.6159	0.0219359	0.722034	-1.38498	0.08093	0.08093	No change	0.0370598	Yes
	TRIM16	T(2) 1	22.6401	0.16675	22.5583	0.049067	1.61507	1.61507	0.19268	0.19268	No change	0.0134847	Yes
	TRIM16	T(2) 2	23.0977	0.11137	23.0143	0.0350794	1.15466	1.15466	0.09693	0.09693	No change	0.807698	Yes
	TRIM16	T(2) 3	23.9923	0.26858	23.9056	0.0367477	1.20957	1.20957	0.23438	0.23438	No change	0.120879	Yes
	TRIM16	T(2) 4	23.2041	0.16765	23.1203	0.0335418	1.10405	1.10405	0.13146	0.13146	No change	0.624686	Yes
	TRIM16	T(2) 5	22.3073	0.2271	22.2267	0.0992908	3.26821	3.26821	0.54098	0.54098	No change	1.6338e-06	No
	TRIM16	T(2) 6	22.1502	0.30274	22.0702	0.0751152	2.47246	2.47246	0.5221	0.5221	No change	0.000261063	No
	TRIM16	T(3) 1	22.4721	0.40532	22.3909	0.0774752	2.55014	2.55014	0.75627	0.75627	No change	4.19889e-05	No
	TRIM16	T(3) 2	21.9754	0.22406	21.896	0.0813449	2.67752	2.67752	0.4204	0.4204	No change	0.000705692	No
	TRIM16	T(3) 3	23.1803	0.11988	23.0965	0.0579844	1.90859	1.90859	0.16788	0.16788	No change	0.000517361	No
	TRIM16	T(3) 4	22.1087	0.1779	22.0289	0.136891	4.50584	4.50584	0.61319	0.61319	Up regulated	1.12942e-06	No
	TRIM16	T(3) 5	21.2221	0.14657	21.1455	0.182787	6.01653	6.01653	0.6323	0.6323	Up regulated	0	No
	TRIM16	T(3) 6	20.7622	0.20251	20.6872	0.229769	7.56299	7.56299	1.07646	1.07646	Up regulated	1.89866e-07	No

## Sheet: trim25
	Target	Sample	Mean Cq	Cq SEM	Mean Efficiency Corrected Cq	Normalized Expression	Relative Normalized Expression	Regulation	Expression SEM	Corrected Expression SEM	Compared to Regulation Threshold	P-Value	Exceeds P-Value Threshold
	18S	basal	10.5672	0.12794	10.5367				N/A	N/A	No change		No
	18S	pooled	10.3758	0.26694	10.3459				N/A	N/A	No change	0.565367	Yes
	18S	T(0) 1	11.6513	0.35121	11.6177				N/A	N/A	No change	0.14025	Yes
	18S	T(0) 2	13.0633	0.10303	13.0255				N/A	N/A	No change	0.00769772	No
	18S	T(0) 3	12.3052	0.12506	12.2697				N/A	N/A	No change	0.146962	Yes
	18S	T(0) 4	10.7295	0.08982	10.6985				N/A	N/A	No change	0.63047	Yes
	18S	T(0) 5	13.4702	0.13925	13.4313				N/A	N/A	No change	0.000639582	No
	18S	T(0) 6	12.4025	0.23276	12.3667				N/A	N/A	No change	0.722825	Yes
	18S	T(1) 1	10.7609	0.10127	10.7298				N/A	N/A	No change	0.0224576	Yes
	18S	T(1) 2	11.4792	0.09255	11.446				N/A	N/A	No change	0.000150238	No
	18S	T(1) 3	10.0277	0.07207	9.99869				N/A	N/A	No change	0.263591	Yes
	18S	T(1) 4	9.86122	0.10027	9.83273				N/A	N/A	No change	0.138736	Yes
	18S	T(1) 5	9.96398	0.12212	9.9352				N/A	N/A	No change	0.797705	Yes
	18S	T(1) 6	10.3088	0.07137	10.279				N/A	N/A	No change	0.205363	Yes
	18S	T(2) 1	9.59448	0.05616	9.56677				N/A	N/A	No change	0.0192336	Yes
	18S	T(2) 2	9.67324	0.06864	9.6453				N/A	N/A	No change	0.00710034	No
	18S	T(2) 3	10.2028	0.06661	10.1733				N/A	N/A	No change	0.526234	Yes
	18S	T(2) 4	9.34093	0.07977	9.31395				N/A	N/A	No change	0.420589	Yes
	18S	T(2) 5	9.87555	0.14654	9.84703				N/A	N/A	No change	0.671181	Yes
	18S	T(2) 6	9.61218	0.08446	9.58441				N/A	N/A	No change	0.109902	Yes
	18S	T(3) 1	10.2451	0.33634	10.2155				N/A	N/A	No change	0.352672	Yes
	18S	T(3) 2	9.56011	0.07431	9.5325				N/A	N/A	No change	0.0778018	Yes
	18S	T(3) 3	10.074	0.05987	10.0449				N/A	N/A	No change	0.424146	Yes
	18S	T(3) 4	10.2981	0.16942	10.2684				N/A	N/A	No change	0.837084	Yes
	18S	T(3) 5	9.96737	0.0681	9.93858				N/A	N/A	No change	0.0844807	Yes
	18S	T(3) 6	9.71509	0.09528	9.68703				N/A	N/A	No change	0.388093	Yes
	EF-1Ab	basal	21.9073	0.1586	21.8756				N/A	N/A	No change		No
	EF-1Ab	pooled	20.6918	0.10418	20.6619				N/A	N/A	No change	0.000322422	No
	EF-1Ab	T(0) 1	22.2612	0.31266	22.2291				N/A	N/A	No change	0.000146637	No
	EF-1Ab	T(0) 2	22.2558	0.10724	22.2237				N/A	N/A	No change	3.49831e-13	No
	EF-1Ab	T(0) 3	22.0448	0.08779	22.013				N/A	N/A	No change	8.60908e-10	No
	EF-1Ab	T(0) 4	21.9737	0.16923	21.9419				N/A	N/A	No change	0.479194	Yes
	EF-1Ab	T(0) 5	22.601	0.12072	22.5684				N/A	N/A	No change	2.81437e-07	No
	EF-1Ab	T(0) 6	22.6325	0.19124	22.5998				N/A	N/A	No change	0.00121067	No
	EF-1Ab	T(1) 1	20.7377	0.0705	20.7077				N/A	N/A	No change	2.88352e-08	No
	EF-1Ab	T(1) 2	21.3848	0.05504	21.3539				N/A	N/A	No change	1.14507e-05	No
	EF-1Ab	T(1) 3	20.5672	0.09392	20.5376				N/A	N/A	No change	3.5309e-05	No
	EF-1Ab	T(1) 4	20.6639	0.07706	20.6341				N/A	N/A	No change	0.100497	Yes
	EF-1Ab	T(1) 5	20.6161	0.16888	20.5863				N/A	N/A	No change	0.0107106	Yes
	EF-1Ab	T(1) 6	20.8922	0.17226	20.8621				N/A	N/A	No change	0.00402259	No
	EF-1Ab	T(2) 1	19.6301	0.092	19.6017				N/A	N/A	No change	2.4918e-08	No
	EF-1Ab	T(2) 2	19.5382	0.1196	19.51				N/A	N/A	No change	4.62824e-05	No
	EF-1Ab	T(2) 3	20.4739	0.19594	20.4444				N/A	N/A	No change	1.45709e-06	No
	EF-1Ab	T(2) 4	19.6549	0.06374	19.6265				N/A	N/A	No change	1.11639e-09	No
	EF-1Ab	T(2) 5	20.1364	0.13874	20.1073				N/A	N/A	No change	8.65144e-08	No
	EF-1Ab	T(2) 6	19.5112	0.07175	19.483				N/A	N/A	No change	8.77076e-12	No
	EF-1Ab	T(3) 1	20.1989	0.24465	20.1697				N/A	N/A	No change	1.69231e-06	No
	EF-1Ab	T(3) 2	19.8259	0.06235	19.7973				N/A	N/A	No change	7.12579e-08	No
	EF-1Ab	T(3) 3	20.2553	0.12217	20.2261				N/A	N/A	No change	2.97289e-07	No
	EF-1Ab	T(3) 4	20.81	0.17973	20.78				N/A	N/A	No change	0.000262222	No
	EF-1Ab	T(3) 5	20.5571	0.07501	20.5274				N/A	N/A	No change	0.000745904	No
	EF-1Ab	T(3) 6	20.3799	0.07731	20.3505				N/A	N/A	No change	0.000420881	No
	elF	basal	24.2481	0.14808	24.1605				N/A	N/A	No change		No
	elF	pooled	24.2578	0.15933	24.1702				N/A	N/A	No change	0.269064	Yes
	elF	T(0) 1	26.2794	0.28146	26.1845				N/A	N/A	No change	0.0128524	Yes
	elF	T(0) 2	27.0601	0.16649	26.9624				N/A	N/A	No change	0.00305145	No
	elF	T(0) 3	26.6571	0.10065	26.5608				N/A	N/A	No change	0.00059746	No
	elF	T(0) 4	24.434	0.13847	24.3458				N/A	N/A	No change	0.765368	Yes
	elF	T(0) 5	26.6511	0.22268	26.5548				N/A	N/A	No change	0.610936	Yes
	elF	T(0) 6	26.2026	0.20986	26.108				N/A	N/A	No change	0.578025	Yes
	elF	T(1) 1	24.0508	0.1161	23.9639				N/A	N/A	No change	0.564648	Yes
	elF	T(1) 2	23.9468	0.08749	23.8603				N/A	N/A	No change	0.155036	Yes
	elF	T(1) 3	23.906	0.1274	23.8197				N/A	N/A	No change	0.141267	Yes
	elF	T(1) 4	23.1219	0.18183	23.0384				N/A	N/A	No change	0.362454	Yes
	elF	T(1) 5	24.3204	0.17866	24.2326				N/A	N/A	No change	0.0591107	Yes
	elF	T(1) 6	24.1578	0.14035	24.0705				N/A	N/A	No change	0.19565	Yes
	elF	T(2) 1	23.443	0.11489	23.3583				N/A	N/A	No change	0.037597	Yes
	elF	T(2) 2	23.3566	0.10049	23.2722				N/A	N/A	No change	0.0397853	Yes
	elF	T(2) 3	24.7157	0.17826	24.6264				N/A	N/A	No change	0.0350004	Yes
	elF	T(2) 4	23.5846	0.09277	23.4994				N/A	N/A	No change	0.0116876	Yes
	elF	T(2) 5	24.4057	0.16273	24.3176				N/A	N/A	No change	0.00856526	No
	elF	T(2) 6	23.6474	0.10991	23.562				N/A	N/A	No change	0.0149922	Yes
	elF	T(3) 1	23.6838	0.25756	23.5983				N/A	N/A	No change	0.981153	Yes
	elF	T(3) 2	23.334	0.10534	23.2498				N/A	N/A	No change	0.0826803	Yes
	elF	T(3) 3	24.5294	0.07984	24.4409				N/A	N/A	No change	0.0013105	No
	elF	T(3) 4	24.4408	0.18193	24.3525				N/A	N/A	No change	0.0683068	Yes
	elF	T(3) 5	23.5945	0.10573	23.5093				N/A	N/A	No change	0.320134	Yes
	elF	T(3) 6	23.5051	0.0746	23.4202				N/A	N/A	No change	0.164095	Yes
	RPS20	basal	21.4801	0.18107	21.4491				N/A	N/A	No change		No
	RPS20	pooled	21.3312	0.05489	21.3004				N/A	N/A	No change	0.159795	Yes
	RPS20	T(0) 1	22.3243	0.2723	22.2921				N/A	N/A	No change	0.0782567	Yes
	RPS20	T(0) 2	23.7608	0.13574	23.7265				N/A	N/A	No change	0.023174	Yes
	RPS20	T(0) 3	23.075	0.07878	23.0417				N/A	N/A	No change	0.0801509	Yes
	RPS20	T(0) 4	21.6914	0.14506	21.6601				N/A	N/A	No change	0.463297	Yes
	RPS20	T(0) 5	23.9197	0.14148	23.8852				N/A	N/A	No change	0.0525485	Yes
	RPS20	T(0) 6	23.1304	0.16741	23.097				N/A	N/A	No change	0.804808	Yes
	RPS20	T(1) 1	21.6419	0.07701	21.6107				N/A	N/A	No change	0.00155504	No
	RPS20	T(1) 2	21.8934	0.07105	21.8618				N/A	N/A	No change	0.00890102	No
	RPS20	T(1) 3	21.1268	0.0597	21.0963				N/A	N/A	No change	0.00681193	No
	RPS20	T(1) 4	20.8147	0.11866	20.7847				N/A	N/A	No change	0.0989196	Yes
	RPS20	T(1) 5	21.1644	0.13541	21.1338				N/A	N/A	No change	0.235662	Yes
	RPS20	T(1) 6	21.2405	0.12478	21.2098				N/A	N/A	No change	0.179725	Yes
	RPS20	T(2) 1	20.3394	0.08823	20.3101				N/A	N/A	No change	0.070856	Yes
	RPS20	T(2) 2	20.3261	0.09859	20.2967				N/A	N/A	No change	0.099531	Yes
	RPS20	T(2) 3	21.3444	0.15853	21.3136				N/A	N/A	No change	0.184297	Yes
	RPS20	T(2) 4	20.4794	0.09499	20.4499				N/A	N/A	No change	0.0271807	Yes
	RPS20	T(2) 5	21.3371	0.16531	21.3063				N/A	N/A	No change	0.00961619	No
	RPS20	T(2) 6	20.7422	0.08143	20.7123				N/A	N/A	No change	0.00208092	No
	RPS20	T(3) 1	20.8497	0.28545	20.8196				N/A	N/A	No change	0.80493	Yes
	RPS20	T(3) 2	20.555	0.05626	20.5253				N/A	N/A	No change	0.00369025	No
	RPS20	T(3) 3	21.2723	0.06902	21.2416				N/A	N/A	No change	0.00569471	No
	RPS20	T(3) 4	21.2698	0.15122	21.2391				N/A	N/A	No change	0.307437	Yes
	RPS20	T(3) 5	20.8295	0.07727	20.7994				N/A	N/A	No change	0.0589891	Yes
	RPS20	T(3) 6	20.8343	0.052	20.8042				N/A	N/A	No change	0.00715124	No
	TRIM25	basal	29.1297	0.16573	28.9402	0.001445	1	1	0.12589	0.12589	No change		No
	TRIM25	pooled	27.2618	0.20528	27.0844	0.00400271	2.77004	2.77004	0.42268	0.42268	No change	0.000106914	No
	TRIM25	T(0) 1	30.8815	0.32749	30.6806	0.000911341	0.630685	-1.58558	0.15751	0.15751	No change	0.322933	Yes
	TRIM25	T(0) 2	32.1457	0.11865	31.9365	0.000713902	0.494049	-2.02409	0.04628	0.04628	No change	0.000477833	No
	TRIM25	T(0) 3	32.686	0.15835	32.4734	0.000344777	0.2386	-4.19112	0.02744	0.02744	Down regulated	7.36797e-06	No
	TRIM25	T(0) 4	29.8072	0.13758	29.6133	0.00100979	0.698815	-1.43099	0.07398	0.07398	No change	0.0223145	Yes
	TRIM25	T(0) 5	32.1409	0.22998	31.9318	0.000781308	0.540697	-1.84947	0.09147	0.09147	No change	0.0262954	Yes
	TRIM25	T(0) 6	32.4354	0.31867	32.2244	0.000430563	0.297967	-3.35607	0.06885	0.06885	No change	0.00552835	No
	TRIM25	T(1) 1	28.3585	0.23625	28.1739	0.00206318	1.42781	1.42781	0.23668	0.23668	No change	0.0559347	Yes
	TRIM25	T(1) 2	29.1392	0.15662	28.9496	0.00156561	1.08346	1.08346	0.1204	0.1204	No change	0.888561	Yes
	TRIM25	T(1) 3	28.9173	0.17297	28.7291	0.00107157	0.741572	-1.34849	0.0914	0.0914	No change	0.111242	Yes
	TRIM25	T(1) 4	27.8845	0.24761	27.7031	0.00178403	1.23462	1.23462	0.21724	0.21724	No change	0.205316	Yes
	TRIM25	T(1) 5	29.2742	0.32011	29.0838	0.000903755	0.625435	-1.59889	0.14179	0.14179	No change	0.95921	Yes
	TRIM25	T(1) 6	29.6816	0.25101	29.4885	0.000748808	0.518205	-1.92974	0.09266	0.09266	No change	0.0148529	Yes
	TRIM25	T(2) 1	26.4578	0.18951	26.2856	0.00370478	2.56386	2.56386	0.34399	0.34399	No change	0.000151255	No
	TRIM25	T(2) 2	26.8878	0.1737	26.7129	0.00270189	1.86981	1.86981	0.23234	0.23234	No change	0.000932797	No
	TRIM25	T(2) 3	28.2893	0.28044	28.1052	0.00199997	1.38406	1.38406	0.27831	0.27831	No change	0.0306598	Yes
	TRIM25	T(2) 4	27.0085	0.25419	26.8328	0.00255879	1.77079	1.77079	0.31385	0.31385	No change	0.0142884	Yes
	TRIM25	T(2) 5	26.8584	0.27966	26.6837	0.0045211	3.12878	3.12878	0.62487	0.62487	No change	6.40465e-05	No
	TRIM25	T(2) 6	26.163	0.26855	25.9928	0.00495356	3.42806	3.42806	0.64201	0.64201	No change	3.22996e-05	No
	TRIM25	T(3) 1	26.3469	0.32798	26.1755	0.00562196	3.89062	3.89062	0.95775	0.95775	No change	0.00220944	No
	TRIM25	T(3) 2	25.897	0.23213	25.7285	0.00571006	3.95159	3.95159	0.64035	0.64035	No change	0.000206443	No
	TRIM25	T(3) 3	27.6556	0.10281	27.4757	0.0027865	1.92837	1.92837	0.14805	0.14805	No change	0.000325779	No
	TRIM25	T(3) 4	26.851	0.20992	26.6763	0.0054623	3.78013	3.78013	0.58952	0.58952	No change	2.21843e-05	No
	TRIM25	T(3) 5	25.6129	0.14414	25.4463	0.00927404	6.41801	6.41801	0.66234	0.66234	Up regulated	1.90694e-11	No
	TRIM25	T(3) 6	25.2047	0.26425	25.0407	0.0112401	7.77858	7.77858	1.43031	1.43031	Up regulated	8.18499e-06	No

## Sheet: mx1
	Target	Sample	Mean Cq	Cq SEM	Mean Efficiency Corrected Cq	Expression SEM	Corrected Expression SEM	Regulation			Compared to Regulation Threshold	P-Value	Exceeds P-Value Threshold
	18S	basal	10.5672	0.12794	10.5367	N/A	N/A				No change		No
	18S	pooled	10.3758	0.26694	10.3459	N/A	N/A				No change	0.565367	Yes
	18S	T(0) 1	11.6513	0.35121	11.6177	N/A	N/A				No change	0.14025	Yes
	18S	T(0) 2	13.0633	0.10303	13.0255	N/A	N/A				No change	0.00769772	No
	18S	T(0) 3	12.3052	0.12506	12.2697	N/A	N/A				No change	0.146962	Yes
	18S	T(0) 4	10.7295	0.08982	10.6985	N/A	N/A				No change	0.63047	Yes
	18S	T(0) 5	13.4702	0.13925	13.4313	N/A	N/A				No change	0.000639582	No
	18S	T(0) 6	12.4025	0.23276	12.3667	N/A	N/A				No change	0.722825	Yes
	18S	T(1) 1	10.7609	0.10127	10.7298	N/A	N/A				No change	0.0224576	Yes
	18S	T(1) 2	11.4792	0.09255	11.446	N/A	N/A				No change	0.000150238	No
	18S	T(1) 3	10.0277	0.07207	9.99869	N/A	N/A				No change	0.263591	Yes
	18S	T(1) 4	9.86122	0.10027	9.83273	N/A	N/A				No change	0.138736	Yes
	18S	T(1) 5	9.96398	0.12212	9.9352	N/A	N/A				No change	0.797705	Yes
	18S	T(1) 6	10.3088	0.07137	10.279	N/A	N/A				No change	0.205363	Yes
	18S	T(2) 1	9.59448	0.05616	9.56677	N/A	N/A				No change	0.0192336	Yes
	18S	T(2) 2	9.67324	0.06864	9.6453	N/A	N/A				No change	0.00710034	No
	18S	T(2) 3	10.2028	0.06661	10.1733	N/A	N/A				No change	0.526234	Yes
	18S	T(2) 4	9.34093	0.07977	9.31395	N/A	N/A				No change	0.420589	Yes
	18S	T(2) 5	9.87555	0.14654	9.84703	N/A	N/A				No change	0.671181	Yes
	18S	T(2) 6	9.61218	0.08446	9.58441	N/A	N/A				No change	0.109902	Yes
	18S	T(3) 1	10.2451	0.33634	10.2155	N/A	N/A				No change	0.352672	Yes
	18S	T(3) 2	9.56011	0.07431	9.5325	N/A	N/A				No change	0.0778018	Yes
	18S	T(3) 3	10.074	0.05987	10.0449	N/A	N/A				No change	0.424146	Yes
	18S	T(3) 4	10.2981	0.16942	10.2684	N/A	N/A				No change	0.837084	Yes
	18S	T(3) 5	9.96737	0.0681	9.93858	N/A	N/A				No change	0.0844807	Yes
	18S	T(3) 6	9.71509	0.09528	9.68703	N/A	N/A				No change	0.388093	Yes
	EF-1Ab	basal	21.9073	0.1586	21.8756	N/A	N/A				No change		No
	EF-1Ab	pooled	20.6918	0.10418	20.6619	N/A	N/A				No change	0.000322422	No
	EF-1Ab	T(0) 1	22.2612	0.31266	22.2291	N/A	N/A				No change	0.000146637	No
	EF-1Ab	T(0) 2	22.2558	0.10724	22.2237	N/A	N/A				No change	3.49831e-13	No
	EF-1Ab	T(0) 3	22.0448	0.08779	22.013	N/A	N/A				No change	8.60908e-10	No
	EF-1Ab	T(0) 4	21.9737	0.16923	21.9419	N/A	N/A				No change	0.479194	Yes
	EF-1Ab	T(0) 5	22.601	0.12072	22.5684	N/A	N/A				No change	2.81437e-07	No
	EF-1Ab	T(0) 6	22.6325	0.19124	22.5998	N/A	N/A				No change	0.00121067	No
	EF-1Ab	T(1) 1	20.7377	0.0705	20.7077	N/A	N/A				No change	2.88352e-08	No
	EF-1Ab	T(1) 2	21.3848	0.05504	21.3539	N/A	N/A				No change	1.14507e-05	No
	EF-1Ab	T(1) 3	20.5672	0.09392	20.5376	N/A	N/A				No change	3.5309e-05	No
	EF-1Ab	T(1) 4	20.6639	0.07706	20.6341	N/A	N/A				No change	0.100497	Yes
	EF-1Ab	T(1) 5	20.6161	0.16888	20.5863	N/A	N/A				No change	0.0107106	Yes
	EF-1Ab	T(1) 6	20.8922	0.17226	20.8621	N/A	N/A				No change	0.00402259	No
	EF-1Ab	T(2) 1	19.6301	0.092	19.6017	N/A	N/A				No change	2.4918e-08	No
	EF-1Ab	T(2) 2	19.5382	0.1196	19.51	N/A	N/A				No change	4.62824e-05	No
	EF-1Ab	T(2) 3	20.4739	0.19594	20.4444	N/A	N/A				No change	1.45709e-06	No
	EF-1Ab	T(2) 4	19.6549	0.06374	19.6265	N/A	N/A				No change	1.11639e-09	No
	EF-1Ab	T(2) 5	20.1364	0.13874	20.1073	N/A	N/A				No change	8.65144e-08	No
	EF-1Ab	T(2) 6	19.5112	0.07175	19.483	N/A	N/A				No change	8.77076e-12	No
	EF-1Ab	T(3) 1	20.1989	0.24465	20.1697	N/A	N/A				No change	1.69231e-06	No
	EF-1Ab	T(3) 2	19.8259	0.06235	19.7973	N/A	N/A				No change	7.12579e-08	No
	EF-1Ab	T(3) 3	20.2553	0.12217	20.2261	N/A	N/A				No change	2.97289e-07	No
	EF-1Ab	T(3) 4	20.81	0.17973	20.78	N/A	N/A				No change	0.000262222	No
	EF-1Ab	T(3) 5	20.5571	0.07501	20.5274	N/A	N/A				No change	0.000745904	No
	EF-1Ab	T(3) 6	20.3799	0.07731	20.3505	N/A	N/A				No change	0.000420881	No
	elF	basal	24.2481	0.14808	24.1605	N/A	N/A				No change		No
	elF	pooled	24.2578	0.15933	24.1702	N/A	N/A				No change	0.269064	Yes
	elF	T(0) 1	26.2794	0.28146	26.1845	N/A	N/A				No change	0.0128524	Yes
	elF	T(0) 2	27.0601	0.16649	26.9624	N/A	N/A				No change	0.00305145	No
	elF	T(0) 3	26.6571	0.10065	26.5608	N/A	N/A				No change	0.00059746	No
	elF	T(0) 4	24.434	0.13847	24.3458	N/A	N/A				No change	0.765368	Yes
	elF	T(0) 5	26.6511	0.22268	26.5548	N/A	N/A				No change	0.610936	Yes
	elF	T(0) 6	26.2026	0.20986	26.108	N/A	N/A				No change	0.578025	Yes
	elF	T(1) 1	24.0508	0.1161	23.9639	N/A	N/A				No change	0.564648	Yes
	elF	T(1) 2	23.9468	0.08749	23.8603	N/A	N/A				No change	0.155036	Yes
	elF	T(1) 3	23.906	0.1274	23.8197	N/A	N/A				No change	0.141267	Yes
	elF	T(1) 4	23.1219	0.18183	23.0384	N/A	N/A				No change	0.362454	Yes
	elF	T(1) 5	24.3204	0.17866	24.2326	N/A	N/A				No change	0.0591107	Yes
	elF	T(1) 6	24.1578	0.14035	24.0705	N/A	N/A				No change	0.19565	Yes
	elF	T(2) 1	23.443	0.11489	23.3583	N/A	N/A				No change	0.037597	Yes
	elF	T(2) 2	23.3566	0.10049	23.2722	N/A	N/A				No change	0.0397853	Yes
	elF	T(2) 3	24.7157	0.17826	24.6264	N/A	N/A				No change	0.0350004	Yes
	elF	T(2) 4	23.5846	0.09277	23.4994	N/A	N/A				No change	0.0116876	Yes
	elF	T(2) 5	24.4057	0.16273	24.3176	N/A	N/A				No change	0.00856526	No
	elF	T(2) 6	23.6474	0.10991	23.562	N/A	N/A				No change	0.0149922	Yes
	elF	T(3) 1	23.6838	0.25756	23.5983	N/A	N/A				No change	0.981153	Yes
	elF	T(3) 2	23.334	0.10534	23.2498	N/A	N/A				No change	0.0826803	Yes
	elF	T(3) 3	24.5294	0.07984	24.4409	N/A	N/A				No change	0.0013105	No
	elF	T(3) 4	24.4408	0.18193	24.3525	N/A	N/A				No change	0.0683068	Yes
	elF	T(3) 5	23.5945	0.10573	23.5093	N/A	N/A				No change	0.320134	Yes
	elF	T(3) 6	23.5051	0.0746	23.4202	N/A	N/A				No change	0.164095	Yes
	MX1	basal	30.3031	0.3079	30.5212	0.22143	0.22143	1			No change		No
	MX1	pooled	23.4945	0.63446	23.6636	39.6393	39.6393	88.7487			Up regulated	1.42487e-05	No
	MX1	T(0) 1	30.0795	0.44212	30.296	0.80293	0.80293	2.46319			No change	0.00495375	No
	MX1	T(0) 2	32.6094	0.32195	32.8441	0.18074	0.18074	-1.26915			No change	0.753214	Yes
	MX1	T(0) 3	33.0871	0.26893	33.3252	0.07559	0.07559	-2.52832			No change	0.0129968	Yes
	MX1	T(0) 4	29.4856	0.24966	29.6978	0.3566	0.3566	1.97173			No change	0.0347657	Yes
	MX1	T(0) 5	31.6283	0.17132	31.8559	0.22772	0.22772	1.70493			No change	0.2195	Yes
	MX1	T(0) 6	32.3268	0.46708	32.5594	0.2358	0.2358	-1.41508			No change	0.271302	Yes
	MX1	T(1) 1	29.6622	0.24162	29.8756	0.22511	0.22511	1.31319			No change	0.366086	Yes
	MX1	T(1) 2	31.5105	0.23241	31.7372	0.07729	0.07729	-2.13023			No change	0.00214749	No
	MX1	T(1) 3	31.6368	0.21556	31.8645	0.03883	0.03883	-3.96059			No change	0.000154307	No
	MX1	T(1) 4	28.6687	0.4515	28.875	0.52184	0.52184	1.63937			No change	0.145678	Yes
	MX1	T(1) 5	31.5947	0.52655	31.8221	0.10419	0.10419	-3.5663			No change	0.179754	Yes
	MX1	T(1) 6	30.8623	0.32165	31.0844	0.11767	0.11767	-1.94979			No change	0.0540792	Yes
	MX1	T(2) 1	24.1285	0.32954	24.3021	7.04195	7.04195	30.3324			Up regulated	0.000613991	No
	MX1	T(2) 2	26.088	0.3178	26.2757	1.69963	1.69963	7.57404			Up regulated	0.0278402	Yes
	MX1	T(2) 3	24.0258	0.65502	24.1987	28.6068	28.6068	62.0929			Up regulated	0.00591013	No
	MX1	T(2) 4	25.3454	0.36064	25.5278	3.31557	3.31557	13.0893			Up regulated	0.0104558	Yes
	MX1	T(2) 5	21.5491	0.5657	21.7041	117.672	117.672	295.314			Up regulated	0.000238471	No
	MX1	T(2) 6	22.1884	0.58625	22.3481	52.6353	52.6353	128.27			Up regulated	0.00263822	No
	MX1	T(3) 1	22.7208	0.53436	22.8843	43.9469	43.9469	113.943			Up regulated	0.000513017	No
	MX1	T(3) 2	23.5082	0.41948	23.6773	14.4071	14.4071	48.9946			Up regulated	0.00521234	No
	MX1	T(3) 3	23.1159	0.30967	23.2822	23.0331	23.0331	105.55			Up regulated	1.04236e-07	No
	MX1	T(3) 4	20.6724	0.4419	20.8211	205.56	205.56	654.637			Up regulated	2.21835e-09	No
	MX1	T(3) 5	19.3251	0.19817	19.4641	171.383	171.383	1213.73			Up regulated	0	No
	MX1	T(3) 6	19.2963	0.31009	19.4351	247.115	247.115	1133.1			Up regulated	2.53443e-08	No
	RPS20	basal	21.4801	0.18107	21.4491	N/A	N/A				No change		No
	RPS20	pooled	21.3312	0.05489	21.3004	N/A	N/A				No change	0.159795	Yes
	RPS20	T(0) 1	22.3243	0.2723	22.2921	N/A	N/A				No change	0.0782567	Yes
	RPS20	T(0) 2	23.7608	0.13574	23.7265	N/A	N/A				No change	0.023174	Yes
	RPS20	T(0) 3	23.075	0.07878	23.0417	N/A	N/A				No change	0.0801509	Yes
	RPS20	T(0) 4	21.6914	0.14506	21.6601	N/A	N/A				No change	0.463297	Yes
	RPS20	T(0) 5	23.9197	0.14148	23.8852	N/A	N/A				No change	0.0525485	Yes
	RPS20	T(0) 6	23.1304	0.16741	23.097	N/A	N/A				No change	0.804808	Yes
	RPS20	T(1) 1	21.6419	0.07701	21.6107	N/A	N/A				No change	0.00155504	No
	RPS20	T(1) 2	21.8934	0.07105	21.8618	N/A	N/A				No change	0.00890102	No
	RPS20	T(1) 3	21.1268	0.0597	21.0963	N/A	N/A				No change	0.00681193	No
	RPS20	T(1) 4	20.8147	0.11866	20.7847	N/A	N/A				No change	0.0989196	Yes
	RPS20	T(1) 5	21.1644	0.13541	21.1338	N/A	N/A				No change	0.235662	Yes
	RPS20	T(1) 6	21.2405	0.12478	21.2098	N/A	N/A				No change	0.179725	Yes
	RPS20	T(2) 1	20.3394	0.08823	20.3101	N/A	N/A				No change	0.070856	Yes
	RPS20	T(2) 2	20.3261	0.09859	20.2967	N/A	N/A				No change	0.099531	Yes
	RPS20	T(2) 3	21.3444	0.15853	21.3136	N/A	N/A				No change	0.184297	Yes
	RPS20	T(2) 4	20.4794	0.09499	20.4499	N/A	N/A				No change	0.0271807	Yes
	RPS20	T(2) 5	21.3371	0.16531	21.3063	N/A	N/A				No change	0.00961619	No
	RPS20	T(2) 6	20.7422	0.08143	20.7123	N/A	N/A				No change	0.00208092	No
	RPS20	T(3) 1	20.8497	0.28545	20.8196	N/A	N/A				No change	0.80493	Yes
	RPS20	T(3) 2	20.555	0.05626	20.5253	N/A	N/A				No change	0.00369025	No
	RPS20	T(3) 3	21.2723	0.06902	21.2416	N/A	N/A				No change	0.00569471	No
	RPS20	T(3) 4	21.2698	0.15122	21.2391	N/A	N/A				No change	0.307437	Yes
	RPS20	T(3) 5	20.8295	0.07727	20.7994	N/A	N/A				No change	0.0589891	Yes
	RPS20	T(3) 6	20.8343	0.052	20.8042	N/A	N/A				No change	0.00715124	No

## Sheet: mmp9
	Target	Sample	Mean Cq	Cq SEM	Mean Efficiency Corrected Cq	Normalized Expression	Relative Normalized Expression	Regulation	Corrected Expression SEM	Expression SEM	Compared to Regulation Threshold	P-Value	Exceeds P-Value Threshold
	18S	basal	10.5672	0.12794	10.5367				N/A	N/A	No change		No
	18S	pooled	10.3758	0.26694	10.3459				N/A	N/A	No change	0.565367	Yes
	18S	T(0) 1	11.6513	0.35121	11.6177				N/A	N/A	No change	0.14025	Yes
	18S	T(0) 2	13.0633	0.10303	13.0255				N/A	N/A	No change	0.00769772	No
	18S	T(0) 3	12.3052	0.12506	12.2697				N/A	N/A	No change	0.146962	Yes
	18S	T(0) 4	10.7295	0.08982	10.6985				N/A	N/A	No change	0.63047	Yes
	18S	T(0) 5	13.4702	0.13925	13.4313				N/A	N/A	No change	0.000639582	No
	18S	T(0) 6	12.4025	0.23276	12.3667				N/A	N/A	No change	0.722825	Yes
	18S	T(1) 1	10.7609	0.10127	10.7298				N/A	N/A	No change	0.0224576	Yes
	18S	T(1) 2	11.4792	0.09255	11.446				N/A	N/A	No change	0.000150238	No
	18S	T(1) 3	10.0277	0.07207	9.99869				N/A	N/A	No change	0.263591	Yes
	18S	T(1) 4	9.86122	0.10027	9.83273				N/A	N/A	No change	0.138736	Yes
	18S	T(1) 5	9.96398	0.12212	9.9352				N/A	N/A	No change	0.797705	Yes
	18S	T(1) 6	10.3088	0.07137	10.279				N/A	N/A	No change	0.205363	Yes
	18S	T(2) 1	9.59448	0.05616	9.56677				N/A	N/A	No change	0.0192336	Yes
	18S	T(2) 2	9.67324	0.06864	9.6453				N/A	N/A	No change	0.00710034	No
	18S	T(2) 3	10.2028	0.06661	10.1733				N/A	N/A	No change	0.526234	Yes
	18S	T(2) 4	9.34093	0.07977	9.31395				N/A	N/A	No change	0.420589	Yes
	18S	T(2) 5	9.87555	0.14654	9.84703				N/A	N/A	No change	0.671181	Yes
	18S	T(2) 6	9.61218	0.08446	9.58441				N/A	N/A	No change	0.109902	Yes
	18S	T(3) 1	10.2451	0.33634	10.2155				N/A	N/A	No change	0.352672	Yes
	18S	T(3) 2	9.56011	0.07431	9.5325				N/A	N/A	No change	0.0778018	Yes
	18S	T(3) 3	10.074	0.05987	10.0449				N/A	N/A	No change	0.424146	Yes
	18S	T(3) 4	10.2981	0.16942	10.2684				N/A	N/A	No change	0.837084	Yes
	18S	T(3) 5	9.96737	0.0681	9.93858				N/A	N/A	No change	0.0844807	Yes
	18S	T(3) 6	9.71509	0.09528	9.68703				N/A	N/A	No change	0.388093	Yes
	EF-1Ab	basal	21.9073	0.1586	21.8756				N/A	N/A	No change		No
	EF-1Ab	pooled	20.6918	0.10418	20.6619				N/A	N/A	No change	0.000322422	No
	EF-1Ab	T(0) 1	22.2612	0.31266	22.2291				N/A	N/A	No change	0.000146637	No
	EF-1Ab	T(0) 2	22.2558	0.10724	22.2237				N/A	N/A	No change	3.49831e-13	No
	EF-1Ab	T(0) 3	22.0448	0.08779	22.013				N/A	N/A	No change	8.60908e-10	No
	EF-1Ab	T(0) 4	21.9737	0.16923	21.9419				N/A	N/A	No change	0.479194	Yes
	EF-1Ab	T(0) 5	22.601	0.12072	22.5684				N/A	N/A	No change	2.81437e-07	No
	EF-1Ab	T(0) 6	22.6325	0.19124	22.5998				N/A	N/A	No change	0.00121067	No
	EF-1Ab	T(1) 1	20.7377	0.0705	20.7077				N/A	N/A	No change	2.88352e-08	No
	EF-1Ab	T(1) 2	21.3848	0.05504	21.3539				N/A	N/A	No change	1.14507e-05	No
	EF-1Ab	T(1) 3	20.5672	0.09392	20.5376				N/A	N/A	No change	3.5309e-05	No
	EF-1Ab	T(1) 4	20.6639	0.07706	20.6341				N/A	N/A	No change	0.100497	Yes
	EF-1Ab	T(1) 5	20.6161	0.16888	20.5863				N/A	N/A	No change	0.0107106	Yes
	EF-1Ab	T(1) 6	20.8922	0.17226	20.8621				N/A	N/A	No change	0.00402259	No
	EF-1Ab	T(2) 1	19.6301	0.092	19.6017				N/A	N/A	No change	2.4918e-08	No
	EF-1Ab	T(2) 2	19.5382	0.1196	19.51				N/A	N/A	No change	4.62824e-05	No
	EF-1Ab	T(2) 3	20.4739	0.19594	20.4444				N/A	N/A	No change	1.45709e-06	No
	EF-1Ab	T(2) 4	19.6549	0.06374	19.6265				N/A	N/A	No change	1.11639e-09	No
	EF-1Ab	T(2) 5	20.1364	0.13874	20.1073				N/A	N/A	No change	8.65144e-08	No
	EF-1Ab	T(2) 6	19.5112	0.07175	19.483				N/A	N/A	No change	8.77076e-12	No
	EF-1Ab	T(3) 1	20.1989	0.24465	20.1697				N/A	N/A	No change	1.69231e-06	No
	EF-1Ab	T(3) 2	19.8259	0.06235	19.7973				N/A	N/A	No change	7.12579e-08	No
	EF-1Ab	T(3) 3	20.2553	0.12217	20.2261				N/A	N/A	No change	2.97289e-07	No
	EF-1Ab	T(3) 4	20.81	0.17973	20.78				N/A	N/A	No change	0.000262222	No
	EF-1Ab	T(3) 5	20.5571	0.07501	20.5274				N/A	N/A	No change	0.000745904	No
	EF-1Ab	T(3) 6	20.3799	0.07731	20.3505				N/A	N/A	No change	0.000420881	No
	elF	basal	24.2481	0.14808	24.1605				N/A	N/A	No change		No
	elF	pooled	24.2578	0.15933	24.1702				N/A	N/A	No change	0.269064	Yes
	elF	T(0) 1	26.2794	0.28146	26.1845				N/A	N/A	No change	0.0128524	Yes
	elF	T(0) 2	27.0601	0.16649	26.9624				N/A	N/A	No change	0.00305145	No
	elF	T(0) 3	26.6571	0.10065	26.5608				N/A	N/A	No change	0.00059746	No
	elF	T(0) 4	24.434	0.13847	24.3458				N/A	N/A	No change	0.765368	Yes
	elF	T(0) 5	26.6511	0.22268	26.5548				N/A	N/A	No change	0.610936	Yes
	elF	T(0) 6	26.2026	0.20986	26.108				N/A	N/A	No change	0.578025	Yes
	elF	T(1) 1	24.0508	0.1161	23.9639				N/A	N/A	No change	0.564648	Yes
	elF	T(1) 2	23.9468	0.08749	23.8603				N/A	N/A	No change	0.155036	Yes
	elF	T(1) 3	23.906	0.1274	23.8197				N/A	N/A	No change	0.141267	Yes
	elF	T(1) 4	23.1219	0.18183	23.0384				N/A	N/A	No change	0.362454	Yes
	elF	T(1) 5	24.3204	0.17866	24.2326				N/A	N/A	No change	0.0591107	Yes
	elF	T(1) 6	24.1578	0.14035	24.0705				N/A	N/A	No change	0.19565	Yes
	elF	T(2) 1	23.443	0.11489	23.3583				N/A	N/A	No change	0.037597	Yes
	elF	T(2) 2	23.3566	0.10049	23.2722				N/A	N/A	No change	0.0397853	Yes
	elF	T(2) 3	24.7157	0.17826	24.6264				N/A	N/A	No change	0.0350004	Yes
	elF	T(2) 4	23.5846	0.09277	23.4994				N/A	N/A	No change	0.0116876	Yes
	elF	T(2) 5	24.4057	0.16273	24.3176				N/A	N/A	No change	0.00856526	No
	elF	T(2) 6	23.6474	0.10991	23.562				N/A	N/A	No change	0.0149922	Yes
	elF	T(3) 1	23.6838	0.25756	23.5983				N/A	N/A	No change	0.981153	Yes
	elF	T(3) 2	23.334	0.10534	23.2498				N/A	N/A	No change	0.0826803	Yes
	elF	T(3) 3	24.5294	0.07984	24.4409				N/A	N/A	No change	0.0013105	No
	elF	T(3) 4	24.4408	0.18193	24.3525				N/A	N/A	No change	0.0683068	Yes
	elF	T(3) 5	23.5945	0.10573	23.5093				N/A	N/A	No change	0.320134	Yes
	elF	T(3) 6	23.5051	0.0746	23.4202				N/A	N/A	No change	0.164095	Yes
	MMP9	basal	26.467	0.20033	26.3714	0.00857361	1	1	0.14821	0.14821	No change		No
	MMP9	pooled	25.1813	0.08536	25.0904	0.0159444	1.85971	1.85971	0.15308	0.15308	No change	0.06191	Yes
	MMP9	T(0) 1	26.7516	0.38861	26.6549	0.0148427	1.73121	1.73121	0.49882	0.49882	No change	0.000944709	No
	MMP9	T(0) 2	26.5757	0.17814	26.4797	0.0313549	3.65714	3.65714	0.47893	0.47893	No change	9.04309e-06	No
	MMP9	T(0) 3	25.9295	0.13866	25.8359	0.0343261	4.0037	4.0037	0.40705	0.40705	Up regulated	1.01584e-07	No
	MMP9	T(0) 4	26.6818	0.15612	26.5855	0.00823552	0.960566	-1.04105	0.11308	0.11308	No change	0.413949	Yes
	MMP9	T(0) 5	27.173	0.14707	27.0749	0.0226403	2.6407	2.6407	0.30579	0.30579	No change	1.09718e-05	No
	MMP9	T(0) 6	26.2591	0.21098	26.1643	0.0287278	3.35073	3.35073	0.5406	0.5406	No change	4.92477e-05	No
	MMP9	T(1) 1	25.8772	0.15595	25.7838	0.0108155	1.26149	1.26149	0.14165	0.14165	No change	0.362464	Yes
	MMP9	T(1) 2	25.6263	0.17104	25.5338	0.0167085	1.94882	1.94882	0.23603	0.23603	No change	0.00162379	No
	MMP9	T(1) 3	23.673	0.11684	23.5875	0.0378263	4.41195	4.41195	0.38246	0.38246	Up regulated	1.65865e-11	No
	MMP9	T(1) 4	25.4498	0.13839	25.3579	0.00906533	1.05735	1.05735	0.111	0.111	No change	0.801882	Yes
	MMP9	T(1) 5	23.7051	0.16334	23.6195	0.0398996	4.65377	4.65377	0.57988	0.57988	Up regulated	1.37923e-08	No
	MMP9	T(1) 6	24.4556	0.14959	24.3673	0.0260621	3.03981	3.03981	0.34349	0.34349	No change	2.68903e-05	No
	MMP9	T(2) 1	24.5945	0.15057	24.5057	0.0127223	1.48389	1.48389	0.16108	0.16108	No change	0.0655629	Yes
	MMP9	T(2) 2	25.1042	0.14214	25.0136	0.00877434	1.02341	1.02341	0.10644	0.10644	No change	0.670088	Yes
	MMP9	T(2) 3	26.4966	0.22423	26.4009	0.0065173	0.760158	-1.31552	0.12519	0.12519	No change	0.12996	Yes
	MMP9	T(2) 4	24.0232	0.14522	23.9364	0.0190512	2.22208	2.22208	0.23126	0.23126	No change	0.000238537	No
	MMP9	T(2) 5	25.9995	0.23968	25.9056	0.00775273	0.904255	-1.10588	0.15714	0.15714	No change	0.959109	Yes
	MMP9	T(2) 6	24.3699	0.22106	24.2819	0.0162153	1.8913	1.8913	0.29413	0.29413	No change	0.00135566	No
	MMP9	T(3) 1	25.5169	0.40104	25.4247	0.00946003	1.10339	1.10339	0.32415	0.32415	No change	0.0953209	Yes
	MMP9	T(3) 2	25.0099	0.16599	24.9196	0.0100031	1.16673	1.16673	0.1373	0.1373	No change	0.598057	Yes
	MMP9	T(3) 3	25.4899	0.15237	25.3978	0.0117639	1.37211	1.37211	0.15003	0.15003	No change	0.15943	Yes
	MMP9	T(3) 4	25.9402	0.20699	25.8465	0.00970843	1.13236	1.13236	0.17491	0.17491	No change	0.484238	Yes
	MMP9	T(3) 5	25.8861	0.20382	25.7926	0.0072948	0.850843	-1.17531	0.12216	0.12216	No change	0.411039	Yes
	MMP9	T(3) 6	25.0946	0.22575	25.004	0.0115294	1.34476	1.34476	0.21264	0.21264	No change	0.133612	Yes
	RPS20	basal	21.4801	0.18107	21.4491				N/A	N/A	No change		No
	RPS20	pooled	21.3312	0.05489	21.3004				N/A	N/A	No change	0.159795	Yes
	RPS20	T(0) 1	22.3243	0.2723	22.2921				N/A	N/A	No change	0.0782567	Yes
	RPS20	T(0) 2	23.7608	0.13574	23.7265				N/A	N/A	No change	0.023174	Yes
	RPS20	T(0) 3	23.075	0.07878	23.0417				N/A	N/A	No change	0.0801509	Yes
	RPS20	T(0) 4	21.6914	0.14506	21.6601				N/A	N/A	No change	0.463297	Yes
	RPS20	T(0) 5	23.9197	0.14148	23.8852				N/A	N/A	No change	0.0525485	Yes
	RPS20	T(0) 6	23.1304	0.16741	23.097				N/A	N/A	No change	0.804808	Yes
	RPS20	T(1) 1	21.6419	0.07701	21.6107				N/A	N/A	No change	0.00155504	No
	RPS20	T(1) 2	21.8934	0.07105	21.8618				N/A	N/A	No change	0.00890102	No
	RPS20	T(1) 3	21.1268	0.0597	21.0963				N/A	N/A	No change	0.00681193	No
	RPS20	T(1) 4	20.8147	0.11866	20.7847				N/A	N/A	No change	0.0989196	Yes
	RPS20	T(1) 5	21.1644	0.13541	21.1338				N/A	N/A	No change	0.235662	Yes
	RPS20	T(1) 6	21.2405	0.12478	21.2098				N/A	N/A	No change	0.179725	Yes
	RPS20	T(2) 1	20.3394	0.08823	20.3101				N/A	N/A	No change	0.070856	Yes
	RPS20	T(2) 2	20.3261	0.09859	20.2967				N/A	N/A	No change	0.099531	Yes
	RPS20	T(2) 3	21.3444	0.15853	21.3136				N/A	N/A	No change	0.184297	Yes
	RPS20	T(2) 4	20.4794	0.09499	20.4499				N/A	N/A	No change	0.0271807	Yes
	RPS20	T(2) 5	21.3371	0.16531	21.3063				N/A	N/A	No change	0.00961619	No
	RPS20	T(2) 6	20.7422	0.08143	20.7123				N/A	N/A	No change	0.00208092	No
	RPS20	T(3) 1	20.8497	0.28545	20.8196				N/A	N/A	No change	0.80493	Yes
	RPS20	T(3) 2	20.555	0.05626	20.5253				N/A	N/A	No change	0.00369025	No
	RPS20	T(3) 3	21.2723	0.06902	21.2416				N/A	N/A	No change	0.00569471	No
	RPS20	T(3) 4	21.2698	0.15122	21.2391				N/A	N/A	No change	0.307437	Yes
	RPS20	T(3) 5	20.8295	0.07727	20.7994				N/A	N/A	No change	0.0589891	Yes
	RPS20	T(3) 6	20.8343	0.052	20.8042				N/A	N/A	No change	0.00715124	No

## Sheet: mhc1
	Target	Sample	Mean Cq	Cq SEM	Mean Efficiency Corrected Cq	Normalized Expression	Relative Normalized Expression	Regulation	Corrected Expression SEM	Expression SEM	Compared to Regulation Threshold	P-Value	Exceeds P-Value Threshold
	18S	basal	10.5672	0.12794	10.5367				N/A	N/A	No change		No
	18S	pooled	10.3758	0.26694	10.3459				N/A	N/A	No change	0.565367	Yes
	18S	T(0) 1	11.6513	0.35121	11.6177				N/A	N/A	No change	0.14025	Yes
	18S	T(0) 2	13.0633	0.10303	13.0255				N/A	N/A	No change	0.00769772	No
	18S	T(0) 3	12.3052	0.12506	12.2697				N/A	N/A	No change	0.146962	Yes
	18S	T(0) 4	10.7295	0.08982	10.6985				N/A	N/A	No change	0.63047	Yes
	18S	T(0) 5	13.4702	0.13925	13.4313				N/A	N/A	No change	0.000639582	No
	18S	T(0) 6	12.4025	0.23276	12.3667				N/A	N/A	No change	0.722825	Yes
	18S	T(1) 1	10.7609	0.10127	10.7298				N/A	N/A	No change	0.0224576	Yes
	18S	T(1) 2	11.4792	0.09255	11.446				N/A	N/A	No change	0.000150238	No
	18S	T(1) 3	10.0277	0.07207	9.99869				N/A	N/A	No change	0.263591	Yes
	18S	T(1) 4	9.86122	0.10027	9.83273				N/A	N/A	No change	0.138736	Yes
	18S	T(1) 5	9.96398	0.12212	9.9352				N/A	N/A	No change	0.797705	Yes
	18S	T(1) 6	10.3088	0.07137	10.279				N/A	N/A	No change	0.205363	Yes
	18S	T(2) 1	9.59448	0.05616	9.56677				N/A	N/A	No change	0.0192336	Yes
	18S	T(2) 2	9.67324	0.06864	9.6453				N/A	N/A	No change	0.00710034	No
	18S	T(2) 3	10.2028	0.06661	10.1733				N/A	N/A	No change	0.526234	Yes
	18S	T(2) 4	9.34093	0.07977	9.31395				N/A	N/A	No change	0.420589	Yes
	18S	T(2) 5	9.87555	0.14654	9.84703				N/A	N/A	No change	0.671181	Yes
	18S	T(2) 6	9.61218	0.08446	9.58441				N/A	N/A	No change	0.109902	Yes
	18S	T(3) 1	10.2451	0.33634	10.2155				N/A	N/A	No change	0.352672	Yes
	18S	T(3) 2	9.56011	0.07431	9.5325				N/A	N/A	No change	0.0778018	Yes
	18S	T(3) 3	10.074	0.05987	10.0449				N/A	N/A	No change	0.424146	Yes
	18S	T(3) 4	10.2981	0.16942	10.2684				N/A	N/A	No change	0.837084	Yes
	18S	T(3) 5	9.96737	0.0681	9.93858				N/A	N/A	No change	0.0844807	Yes
	18S	T(3) 6	9.71509	0.09528	9.68703				N/A	N/A	No change	0.388093	Yes
	EF-1Ab	basal	21.9073	0.1586	21.8756				N/A	N/A	No change		No
	EF-1Ab	pooled	20.6918	0.10418	20.6619				N/A	N/A	No change	0.000322422	No
	EF-1Ab	T(0) 1	22.2612	0.31266	22.2291				N/A	N/A	No change	0.000146637	No
	EF-1Ab	T(0) 2	22.2558	0.10724	22.2237				N/A	N/A	No change	3.49831e-13	No
	EF-1Ab	T(0) 3	22.0448	0.08779	22.013				N/A	N/A	No change	8.60908e-10	No
	EF-1Ab	T(0) 4	21.9737	0.16923	21.9419				N/A	N/A	No change	0.479194	Yes
	EF-1Ab	T(0) 5	22.601	0.12072	22.5684				N/A	N/A	No change	2.81437e-07	No
	EF-1Ab	T(0) 6	22.6325	0.19124	22.5998				N/A	N/A	No change	0.00121067	No
	EF-1Ab	T(1) 1	20.7377	0.0705	20.7077				N/A	N/A	No change	2.88352e-08	No
	EF-1Ab	T(1) 2	21.3848	0.05504	21.3539				N/A	N/A	No change	1.14507e-05	No
	EF-1Ab	T(1) 3	20.5672	0.09392	20.5376				N/A	N/A	No change	3.5309e-05	No
	EF-1Ab	T(1) 4	20.6639	0.07706	20.6341				N/A	N/A	No change	0.100497	Yes
	EF-1Ab	T(1) 5	20.6161	0.16888	20.5863				N/A	N/A	No change	0.0107106	Yes
	EF-1Ab	T(1) 6	20.8922	0.17226	20.8621				N/A	N/A	No change	0.00402259	No
	EF-1Ab	T(2) 1	19.6301	0.092	19.6017				N/A	N/A	No change	2.4918e-08	No
	EF-1Ab	T(2) 2	19.5382	0.1196	19.51				N/A	N/A	No change	4.62824e-05	No
	EF-1Ab	T(2) 3	20.4739	0.19594	20.4444				N/A	N/A	No change	1.45709e-06	No
	EF-1Ab	T(2) 4	19.6549	0.06374	19.6265				N/A	N/A	No change	1.11639e-09	No
	EF-1Ab	T(2) 5	20.1364	0.13874	20.1073				N/A	N/A	No change	8.65144e-08	No
	EF-1Ab	T(2) 6	19.5112	0.07175	19.483				N/A	N/A	No change	8.77076e-12	No
	EF-1Ab	T(3) 1	20.1989	0.24465	20.1697				N/A	N/A	No change	1.69231e-06	No
	EF-1Ab	T(3) 2	19.8259	0.06235	19.7973				N/A	N/A	No change	7.12579e-08	No
	EF-1Ab	T(3) 3	20.2553	0.12217	20.2261				N/A	N/A	No change	2.97289e-07	No
	EF-1Ab	T(3) 4	20.81	0.17973	20.78				N/A	N/A	No change	0.000262222	No
	EF-1Ab	T(3) 5	20.5571	0.07501	20.5274				N/A	N/A	No change	0.000745904	No
	EF-1Ab	T(3) 6	20.3799	0.07731	20.3505				N/A	N/A	No change	0.000420881	No
	elF	basal	24.2481	0.14808	24.1605				N/A	N/A	No change		No
	elF	pooled	24.2578	0.15933	24.1702				N/A	N/A	No change	0.269064	Yes
	elF	T(0) 1	26.2794	0.28146	26.1845				N/A	N/A	No change	0.0128524	Yes
	elF	T(0) 2	27.0601	0.16649	26.9624				N/A	N/A	No change	0.00305145	No
	elF	T(0) 3	26.6571	0.10065	26.5608				N/A	N/A	No change	0.00059746	No
	elF	T(0) 4	24.434	0.13847	24.3458				N/A	N/A	No change	0.765368	Yes
	elF	T(0) 5	26.6511	0.22268	26.5548				N/A	N/A	No change	0.610936	Yes
	elF	T(0) 6	26.2026	0.20986	26.108				N/A	N/A	No change	0.578025	Yes
	elF	T(1) 1	24.0508	0.1161	23.9639				N/A	N/A	No change	0.564648	Yes
	elF	T(1) 2	23.9468	0.08749	23.8603				N/A	N/A	No change	0.155036	Yes
	elF	T(1) 3	23.906	0.1274	23.8197				N/A	N/A	No change	0.141267	Yes
	elF	T(1) 4	23.1219	0.18183	23.0384				N/A	N/A	No change	0.362454	Yes
	elF	T(1) 5	24.3204	0.17866	24.2326				N/A	N/A	No change	0.0591107	Yes
	elF	T(1) 6	24.1578	0.14035	24.0705				N/A	N/A	No change	0.19565	Yes
	elF	T(2) 1	23.443	0.11489	23.3583				N/A	N/A	No change	0.037597	Yes
	elF	T(2) 2	23.3566	0.10049	23.2722				N/A	N/A	No change	0.0397853	Yes
	elF	T(2) 3	24.7157	0.17826	24.6264				N/A	N/A	No change	0.0350004	Yes
	elF	T(2) 4	23.5846	0.09277	23.4994				N/A	N/A	No change	0.0116876	Yes
	elF	T(2) 5	24.4057	0.16273	24.3176				N/A	N/A	No change	0.00856526	No
	elF	T(2) 6	23.6474	0.10991	23.562				N/A	N/A	No change	0.0149922	Yes
	elF	T(3) 1	23.6838	0.25756	23.5983				N/A	N/A	No change	0.981153	Yes
	elF	T(3) 2	23.334	0.10534	23.2498				N/A	N/A	No change	0.0826803	Yes
	elF	T(3) 3	24.5294	0.07984	24.4409				N/A	N/A	No change	0.0013105	No
	elF	T(3) 4	24.4408	0.18193	24.3525				N/A	N/A	No change	0.0683068	Yes
	elF	T(3) 5	23.5945	0.10573	23.5093				N/A	N/A	No change	0.320134	Yes
	elF	T(3) 6	23.5051	0.0746	23.4202				N/A	N/A	No change	0.164095	Yes
	MHC1-b	basal	26.464	0.25827	26.3493	0.00870597	1	1	0.18632	0.18632	No change		No
	MHC1-b	pooled	25.3726	0.14611	25.2626	0.0141501	1.62534	1.62534	0.18862	0.18862	No change	0.172326	Yes
	MHC1-b	T(0) 1	27.4077	0.37592	27.2889	0.00956494	1.09866	1.09866	0.30957	0.30957	No change	0.209641	Yes
	MHC1-b	T(0) 2	28.4201	0.14433	28.2969	0.00889746	1.022	1.022	0.11206	0.11206	No change	0.438126	Yes
	MHC1-b	T(0) 3	28.5529	0.13074	28.4291	0.00568819	0.653367	-1.53053	0.06303	0.06303	No change	0.00094093	No
	MHC1-b	T(0) 4	26.6917	0.13257	26.576	0.00829012	0.952234	-1.05016	0.09805	0.09805	No change	0.208955	Yes
	MHC1-b	T(0) 5	28.0418	0.10571	27.9202	0.0126011	1.44741	1.44741	0.13278	0.13278	No change	0.123001	Yes
	MHC1-b	T(0) 6	28.5018	0.26954	28.3783	0.00619185	0.711219	-1.40604	0.14118	0.14118	No change	0.156532	Yes
	MHC1-b	T(1) 1	26.3349	0.08055	26.2207	0.0079895	0.917704	-1.08968	0.05876	0.05876	No change	0.0469797	Yes
	MHC1-b	T(1) 2	26.3549	0.14764	26.2407	0.0102363	1.17578	1.17578	0.12386	0.12386	No change	0.684728	Yes
	MHC1-b	T(1) 3	26.2769	0.07787	26.163	0.00634598	0.728923	-1.37189	0.04547	0.04547	No change	0.00177052	No
	MHC1-b	T(1) 4	25.1321	0.21606	25.0231	0.0114329	1.31323	1.31323	0.20395	0.20395	No change	0.195602	Yes
	MHC1-b	T(1) 5	26.4181	0.16847	26.3035	0.00620838	0.713117	-1.40229	0.09143	0.09143	No change	0.0557823	Yes
	MHC1-b	T(1) 6	26.3947	0.14883	26.2803	0.0069203	0.794892	-1.25803	0.08938	0.08938	No change	0.0341078	Yes
	MHC1-b	T(2) 1	24.428	0.17954	24.3221	0.0144489	1.65965	1.65965	0.21232	0.21232	No change	0.0256255	Yes
	MHC1-b	T(2) 2	24.2804	0.11995	24.1752	0.0156892	1.80212	1.80212	0.16102	0.16102	No change	0.00300305	No
	MHC1-b	T(2) 3	25.0395	0.17804	24.9309	0.0180542	2.07377	2.07377	0.28006	0.28006	No change	0.00129811	No
	MHC1-b	T(2) 4	24.5782	0.12452	24.4717	0.0131459	1.50998	1.50998	0.13637	0.13637	No change	0.0798997	Yes
	MHC1-b	T(2) 5	24.4294	0.20304	24.3235	0.0232121	2.66623	2.66623	0.39935	0.39935	No change	2.4532e-05	No
	MHC1-b	T(2) 6	24.3585	0.20366	24.2529	0.0165449	1.9004	1.9004	0.27296	0.27296	No change	0.00991094	No
	MHC1-b	T(3) 1	24.4015	0.26452	24.2958	0.0206891	2.37643	2.37643	0.49229	0.49229	No change	3.36881e-06	No
	MHC1-b	T(3) 2	24.2549	0.11814	24.1498	0.017056	1.95911	1.95911	0.16802	0.16802	No change	0.00117212	No
	MHC1-b	T(3) 3	24.9575	0.12767	24.8493	0.0172056	1.9763	1.9763	0.18375	0.18375	No change	0.00172698	No
	MHC1-b	T(3) 4	24.1837	0.1573	24.0789	0.0330576	3.79712	3.79712	0.46829	0.46829	No change	2.22136e-06	No
	MHC1-b	T(3) 5	23.3384	0.10244	23.2373	0.0428791	4.92525	4.92525	0.37499	0.37499	Up regulated	3.04312e-13	No
	MHC1-b	T(3) 6	23.3008	0.10963	23.1998	0.040265	4.62499	4.62499	0.37061	0.37061	Up regulated	5.07626e-11	No
	RPS20	basal	21.4801	0.18107	21.4491				N/A	N/A	No change		No
	RPS20	pooled	21.3312	0.05489	21.3004				N/A	N/A	No change	0.159795	Yes
	RPS20	T(0) 1	22.3243	0.2723	22.2921				N/A	N/A	No change	0.0782567	Yes
	RPS20	T(0) 2	23.7608	0.13574	23.7265				N/A	N/A	No change	0.023174	Yes
	RPS20	T(0) 3	23.075	0.07878	23.0417				N/A	N/A	No change	0.0801509	Yes
	RPS20	T(0) 4	21.6914	0.14506	21.6601				N/A	N/A	No change	0.463297	Yes
	RPS20	T(0) 5	23.9197	0.14148	23.8852				N/A	N/A	No change	0.0525485	Yes
	RPS20	T(0) 6	23.1304	0.16741	23.097				N/A	N/A	No change	0.804808	Yes
	RPS20	T(1) 1	21.6419	0.07701	21.6107				N/A	N/A	No change	0.00155504	No
	RPS20	T(1) 2	21.8934	0.07105	21.8618				N/A	N/A	No change	0.00890102	No
	RPS20	T(1) 3	21.1268	0.0597	21.0963				N/A	N/A	No change	0.00681193	No
	RPS20	T(1) 4	20.8147	0.11866	20.7847				N/A	N/A	No change	0.0989196	Yes
	RPS20	T(1) 5	21.1644	0.13541	21.1338				N/A	N/A	No change	0.235662	Yes
	RPS20	T(1) 6	21.2405	0.12478	21.2098				N/A	N/A	No change	0.179725	Yes
	RPS20	T(2) 1	20.3394	0.08823	20.3101				N/A	N/A	No change	0.070856	Yes
	RPS20	T(2) 2	20.3261	0.09859	20.2967				N/A	N/A	No change	0.099531	Yes
	RPS20	T(2) 3	21.3444	0.15853	21.3136				N/A	N/A	No change	0.184297	Yes
	RPS20	T(2) 4	20.4794	0.09499	20.4499				N/A	N/A	No change	0.0271807	Yes
	RPS20	T(2) 5	21.3371	0.16531	21.3063				N/A	N/A	No change	0.00961619	No
	RPS20	T(2) 6	20.7422	0.08143	20.7123				N/A	N/A	No change	0.00208092	No
	RPS20	T(3) 1	20.8497	0.28545	20.8196				N/A	N/A	No change	0.80493	Yes
	RPS20	T(3) 2	20.555	0.05626	20.5253				N/A	N/A	No change	0.00369025	No
	RPS20	T(3) 3	21.2723	0.06902	21.2416				N/A	N/A	No change	0.00569471	No
	RPS20	T(3) 4	21.2698	0.15122	21.2391				N/A	N/A	No change	0.307437	Yes
	RPS20	T(3) 5	20.8295	0.07727	20.7994				N/A	N/A	No change	0.0589891	Yes
	RPS20	T(3) 6	20.8343	0.052	20.8042				N/A	N/A	No change	0.00715124	No

## Sheet: il-1
	Target	Sample	Mean Cq	Cq SEM	Mean Efficiency Corrected Cq	Normalized Expression	Relative Normalized Expression	Regulation	Expression SEM	Corrected Expression SEM	Compared to Regulation Threshold	P-Value	Exceeds P-Value Threshold
	18S	basal	10.5672	0.12794	10.5367						No change		No
	18S	pooled	10.3758	0.26694	10.3459						No change	0.565367	Yes
	18S	T(0) 1	11.6513	0.35121	11.6177						No change	0.14025	Yes
	18S	T(0) 2	13.0633	0.10303	13.0255						No change	0.00769772	No
	18S	T(0) 3	12.3052	0.12506	12.2697						No change	0.146962	Yes
	18S	T(0) 4	10.7295	0.08982	10.6985						No change	0.63047	Yes
	18S	T(0) 5	13.4702	0.13925	13.4313						No change	0.000639582	No
	18S	T(0) 6	12.4025	0.23276	12.3667						No change	0.722825	Yes
	18S	T(1) 1	10.7609	0.10127	10.7298						No change	0.0224576	Yes
	18S	T(1) 2	11.4792	0.09255	11.446						No change	0.000150238	No
	18S	T(1) 3	10.0277	0.07207	9.99869						No change	0.263591	Yes
	18S	T(1) 4	9.86122	0.10027	9.83273						No change	0.138736	Yes
	18S	T(1) 5	9.96398	0.12212	9.9352						No change	0.797705	Yes
	18S	T(1) 6	10.3088	0.07137	10.279						No change	0.205363	Yes
	18S	T(2) 1	9.59448	0.05616	9.56677						No change	0.0192336	Yes
	18S	T(2) 2	9.67324	0.06864	9.6453						No change	0.00710034	No
	18S	T(2) 3	10.2028	0.06661	10.1733						No change	0.526234	Yes
	18S	T(2) 4	9.34093	0.07977	9.31395						No change	0.420589	Yes
	18S	T(2) 5	9.87555	0.14654	9.84703						No change	0.671181	Yes
	18S	T(2) 6	9.61218	0.08446	9.58441						No change	0.109902	Yes
	18S	T(3) 1	10.2451	0.33634	10.2155						No change	0.352672	Yes
	18S	T(3) 2	9.56011	0.07431	9.5325						No change	0.0778018	Yes
	18S	T(3) 3	10.074	0.05987	10.0449						No change	0.424146	Yes
	18S	T(3) 4	10.2981	0.16942	10.2684						No change	0.837084	Yes
	18S	T(3) 5	9.96737	0.0681	9.93858						No change	0.0844807	Yes
	18S	T(3) 6	9.71509	0.09528	9.68703						No change	0.388093	Yes
	EF-1Ab	basal	21.9073	0.1586	21.8756						No change		No
	EF-1Ab	pooled	20.6918	0.10418	20.6619						No change	0.000322422	No
	EF-1Ab	T(0) 1	22.2612	0.31266	22.2291						No change	0.000146637	No
	EF-1Ab	T(0) 2	22.2558	0.10724	22.2237						No change	3.49831e-13	No
	EF-1Ab	T(0) 3	22.0448	0.08779	22.013						No change	8.60908e-10	No
	EF-1Ab	T(0) 4	21.9737	0.16923	21.9419						No change	0.479194	Yes
	EF-1Ab	T(0) 5	22.601	0.12072	22.5684						No change	2.81437e-07	No
	EF-1Ab	T(0) 6	22.6325	0.19124	22.5998						No change	0.00121067	No
	EF-1Ab	T(1) 1	20.7377	0.0705	20.7077						No change	2.88352e-08	No
	EF-1Ab	T(1) 2	21.3848	0.05504	21.3539						No change	1.14507e-05	No
	EF-1Ab	T(1) 3	20.5672	0.09392	20.5376						No change	3.5309e-05	No
	EF-1Ab	T(1) 4	20.6639	0.07706	20.6341						No change	0.100497	Yes
	EF-1Ab	T(1) 5	20.6161	0.16888	20.5863						No change	0.0107106	Yes
	EF-1Ab	T(1) 6	20.8922	0.17226	20.8621						No change	0.00402259	No
	EF-1Ab	T(2) 1	19.6301	0.092	19.6017						No change	2.4918e-08	No
	EF-1Ab	T(2) 2	19.5382	0.1196	19.51						No change	4.62824e-05	No
	EF-1Ab	T(2) 3	20.4739	0.19594	20.4444						No change	1.45709e-06	No
	EF-1Ab	T(2) 4	19.6549	0.06374	19.6265						No change	1.11639e-09	No
	EF-1Ab	T(2) 5	20.1364	0.13874	20.1073						No change	8.65144e-08	No
	EF-1Ab	T(2) 6	19.5112	0.07175	19.483						No change	8.77076e-12	No
	EF-1Ab	T(3) 1	20.1989	0.24465	20.1697						No change	1.69231e-06	No
	EF-1Ab	T(3) 2	19.8259	0.06235	19.7973						No change	7.12579e-08	No
	EF-1Ab	T(3) 3	20.2553	0.12217	20.2261						No change	2.97289e-07	No
	EF-1Ab	T(3) 4	20.81	0.17973	20.78						No change	0.000262222	No
	EF-1Ab	T(3) 5	20.5571	0.07501	20.5274						No change	0.000745904	No
	EF-1Ab	T(3) 6	20.3799	0.07731	20.3505						No change	0.000420881	No
	elF	basal	24.2481	0.14808	24.1605						No change		No
	elF	pooled	24.2578	0.15933	24.1702						No change	0.269064	Yes
	elF	T(0) 1	26.2794	0.28146	26.1845						No change	0.0128524	Yes
	elF	T(0) 2	27.0601	0.16649	26.9624						No change	0.00305145	No
	elF	T(0) 3	26.6571	0.10065	26.5608						No change	0.00059746	No
	elF	T(0) 4	24.434	0.13847	24.3458						No change	0.765368	Yes
	elF	T(0) 5	26.6511	0.22268	26.5548						No change	0.610936	Yes
	elF	T(0) 6	26.2026	0.20986	26.108						No change	0.578025	Yes
	elF	T(1) 1	24.0508	0.1161	23.9639						No change	0.564648	Yes
	elF	T(1) 2	23.9468	0.08749	23.8603						No change	0.155036	Yes
	elF	T(1) 3	23.906	0.1274	23.8197						No change	0.141267	Yes
	elF	T(1) 4	23.1219	0.18183	23.0384						No change	0.362454	Yes
	elF	T(1) 5	24.3204	0.17866	24.2326						No change	0.0591107	Yes
	elF	T(1) 6	24.1578	0.14035	24.0705						No change	0.19565	Yes
	elF	T(2) 1	23.443	0.11489	23.3583						No change	0.037597	Yes
	elF	T(2) 2	23.3566	0.10049	23.2722						No change	0.0397853	Yes
	elF	T(2) 3	24.7157	0.17826	24.6264						No change	0.0350004	Yes
	elF	T(2) 4	23.5846	0.09277	23.4994						No change	0.0116876	Yes
	elF	T(2) 5	24.4057	0.16273	24.3176						No change	0.00856526	No
	elF	T(2) 6	23.6474	0.10991	23.562						No change	0.0149922	Yes
	elF	T(3) 1	23.6838	0.25756	23.5983						No change	0.981153	Yes
	elF	T(3) 2	23.334	0.10534	23.2498						No change	0.0826803	Yes
	elF	T(3) 3	24.5294	0.07984	24.4409						No change	0.0013105	No
	elF	T(3) 4	24.4408	0.18193	24.3525						No change	0.0683068	Yes
	elF	T(3) 5	23.5945	0.10573	23.5093						No change	0.320134	Yes
	elF	T(3) 6	23.5051	0.0746	23.4202						No change	0.164095	Yes
	IL-1B	basal	31.6107	0.16948	31.1523	0.000311858	1	1	0.12738	0.12738	No change		No
	IL-1B	pooled	29.8208	0.22051	29.3884	0.000810542	2.59907	2.59907	0.419	0.419	No change	5.83733e-06	No
	IL-1B	T(0) 1	31.6726	0.30427	31.2133	0.000629938	2.01995	2.01995	0.47022	0.47022	No change	7.31776e-05	No
	IL-1B	T(0) 2	32.2389	0.24352	31.7714	0.000800458	2.56674	2.56674	0.44288	0.44288	No change	7.17489e-06	No
	IL-1B	T(0) 3	32.1251	0.1356	31.6593	0.000606174	1.94375	1.94375	0.19189	0.19189	No change	5.00263e-05	No
	IL-1B	T(0) 4	31.6575	0.18189	31.1985	0.000336543	1.07915	1.07915	0.14345	0.14345	No change	0.53261	Yes
	IL-1B	T(0) 5	32.699	0.25803	32.2248	0.00063767	2.04474	2.04474	0.37866	0.37866	No change	0.0021963	No
	IL-1B	T(0) 6	32.619	0.22397	32.146	0.000454599	1.45771	1.45771	0.24571	0.24571	No change	0.0131606	Yes
	IL-1B	T(1) 1	30.6993	0.12319	30.2541	0.000487909	1.56452	1.56452	0.1411	0.1411	No change	0.00574993	No
	IL-1B	T(1) 2	30.4792	0.17975	30.0373	0.000736646	2.36212	2.36212	0.29684	0.29684	No change	0.00718296	No
	IL-1B	T(1) 3	30.4149	0.12822	29.9738	0.00045219	1.44999	1.44999	0.13505	0.13505	No change	0.0290599	Yes
	IL-1B	T(1) 4	30.4566	0.15384	30.015	0.000359304	1.15214	1.15214	0.131	0.131	No change	0.362724	Yes
	IL-1B	T(1) 5	30.0548	0.31162	29.619	0.000623619	1.99969	1.99969	0.43862	0.43862	No change	0.0100209	Yes
	IL-1B	T(1) 6	30.596	0.32302	30.1524	0.000472619	1.51549	1.51549	0.34151	0.34151	No change	0.0351877	Yes
	IL-1B	T(2) 1	29.1932	0.18951	28.7699	0.000662109	2.12311	2.12311	0.28269	0.28269	No change	0.000160877	No
	IL-1B	T(2) 2	29.4866	0.22126	29.059	0.000531381	1.70392	1.70392	0.26383	0.26383	No change	0.000363199	No
	IL-1B	T(2) 3	30.8795	0.25224	30.4318	0.000398705	1.27848	1.27848	0.23165	0.23165	No change	0.0305716	Yes
	IL-1B	T(2) 4	29.0391	0.13095	28.618	0.000742362	2.38045	2.38045	0.22297	0.22297	No change	1.38895e-07	No
	IL-1B	T(2) 5	29.6877	0.23251	29.2573	0.000759476	2.43533	2.43533	0.40769	0.40769	No change	5.67284e-05	No
	IL-1B	T(2) 6	29.1606	0.11047	28.7378	0.000738885	2.3693	2.3693	0.1932	0.1932	No change	7.61403e-08	No
	IL-1B	T(3) 1	30.1485	0.31346	29.7114	0.000484711	1.55427	1.55427	0.36595	0.36595	No change	0.000768274	No
	IL-1B	T(3) 2	29.3621	0.25797	28.9364	0.000617978	1.9816	1.9816	0.35315	0.35315	No change	0.000164051	No
	IL-1B	T(3) 3	30.2986	0.09529	29.8593	0.000533988	1.71228	1.71228	0.12251	0.12251	No change	0.000365375	No
	IL-1B	T(3) 4	29.4616	0.26869	29.0345	0.00106534	3.41609	3.41609	0.65941	0.65941	No change	0.000905268	No
	IL-1B	T(3) 5	28.6279	0.26895	28.2128	0.00136291	4.37028	4.37028	0.81276	0.81276	Up regulated	0.0013758	No
	IL-1B	T(3) 6	27.6204	0.38939	27.2199	0.00248177	7.95802	7.95802	2.12718	2.12718	Up regulated	0.0001991	No
	RPS20	basal	21.4801	0.18107	21.4491						No change		No
	RPS20	pooled	21.3312	0.05489	21.3004						No change	0.159795	Yes
	RPS20	T(0) 1	22.3243	0.2723	22.2921						No change	0.0782567	Yes
	RPS20	T(0) 2	23.7608	0.13574	23.7265						No change	0.023174	Yes
	RPS20	T(0) 3	23.075	0.07878	23.0417						No change	0.0801509	Yes
	RPS20	T(0) 4	21.6914	0.14506	21.6601						No change	0.463297	Yes
	RPS20	T(0) 5	23.9197	0.14148	23.8852						No change	0.0525485	Yes
	RPS20	T(0) 6	23.1304	0.16741	23.097						No change	0.804808	Yes
	RPS20	T(1) 1	21.6419	0.07701	21.6107						No change	0.00155504	No
	RPS20	T(1) 2	21.8934	0.07105	21.8618						No change	0.00890102	No
	RPS20	T(1) 3	21.1268	0.0597	21.0963						No change	0.00681193	No
	RPS20	T(1) 4	20.8147	0.11866	20.7847						No change	0.0989196	Yes
	RPS20	T(1) 5	21.1644	0.13541	21.1338						No change	0.235662	Yes
	RPS20	T(1) 6	21.2405	0.12478	21.2098						No change	0.179725	Yes
	RPS20	T(2) 1	20.3394	0.08823	20.3101						No change	0.070856	Yes
	RPS20	T(2) 2	20.3261	0.09859	20.2967						No change	0.099531	Yes
	RPS20	T(2) 3	21.3444	0.15853	21.3136						No change	0.184297	Yes
	RPS20	T(2) 4	20.4794	0.09499	20.4499						No change	0.0271807	Yes
	RPS20	T(2) 5	21.3371	0.16531	21.3063						No change	0.00961619	No
	RPS20	T(2) 6	20.7422	0.08143	20.7123						No change	0.00208092	No
	RPS20	T(3) 1	20.8497	0.28545	20.8196						No change	0.80493	Yes
	RPS20	T(3) 2	20.555	0.05626	20.5253						No change	0.00369025	No
	RPS20	T(3) 3	21.2723	0.06902	21.2416						No change	0.00569471	No
	RPS20	T(3) 4	21.2698	0.15122	21.2391						No change	0.307437	Yes
	RPS20	T(3) 5	20.8295	0.07727	20.7994						No change	0.0589891	Yes
	RPS20	T(3) 6	20.8343	0.052	20.8042						No change	0.00715124	No

## Sheet: galectin
	Target	Sample	Mean Cq	Cq SEM	Mean Efficiency Corrected Cq	Normalized Expression	Relative Normalized Expression	Regulation	Compared to Regulation Threshold	P-Value	Exceeds P-Value Threshold
	18S	basal	10.5672	0.127941	10.5367				No change		No
	18S	pooled	10.3758	0.266944	10.3459				No change	0.565367	Yes
	18S	T(0) 1	11.6513	0.351207	11.6177				No change	0.14025	Yes
	18S	T(0) 2	13.0633	0.103032	13.0255				No change	0.00769772	No
	18S	T(0) 3	12.3052	0.125059	12.2697				No change	0.146962	Yes
	18S	T(0) 4	10.7295	0.0898208	10.6985				No change	0.63047	Yes
	18S	T(0) 5	13.4702	0.139246	13.4313				No change	0.000639582	No
	18S	T(0) 6	12.4025	0.232758	12.3667				No change	0.722825	Yes
	18S	T(1) 1	10.7609	0.101271	10.7298				No change	0.0224576	Yes
	18S	T(1) 2	11.4792	0.0925516	11.446				No change	0.000150238	No
	18S	T(1) 3	10.0277	0.0720738	9.99869				No change	0.263591	Yes
	18S	T(1) 4	9.86122	0.100269	9.83273				No change	0.138736	Yes
	18S	T(1) 5	9.96398	0.12212	9.9352				No change	0.797705	Yes
	18S	T(1) 6	10.3088	0.0713697	10.279				No change	0.205363	Yes
	18S	T(2) 1	9.59448	0.0561594	9.56677				No change	0.0192336	Yes
	18S	T(2) 2	9.67324	0.0686366	9.6453				No change	0.00710034	No
	18S	T(2) 3	10.2028	0.0666135	10.1733				No change	0.526234	Yes
	18S	T(2) 4	9.34093	0.0797719	9.31395				No change	0.420589	Yes
	18S	T(2) 5	9.87555	0.146545	9.84703				No change	0.671181	Yes
	18S	T(2) 6	9.61218	0.0844575	9.58441				No change	0.109902	Yes
	18S	T(3) 1	10.2451	0.336342	10.2155				No change	0.352672	Yes
	18S	T(3) 2	9.56011	0.0743141	9.5325				No change	0.0778018	Yes
	18S	T(3) 3	10.074	0.0598704	10.0449				No change	0.424146	Yes
	18S	T(3) 4	10.2981	0.169419	10.2684				No change	0.837084	Yes
	18S	T(3) 5	9.96737	0.0680989	9.93858				No change	0.0844807	Yes
	18S	T(3) 6	9.71509	0.095279	9.68703				No change	0.388093	Yes
	EF-1Ab	basal	21.9073	0.158598	21.8756				No change		No
	EF-1Ab	pooled	20.6918	0.104179	20.6619				No change	0.000322422	No
	EF-1Ab	T(0) 1	22.2612	0.312657	22.2291				No change	0.000146637	No
	EF-1Ab	T(0) 2	22.2558	0.107243	22.2237				No change	3.49831e-13	No
	EF-1Ab	T(0) 3	22.0448	0.0877877	22.013				No change	8.60908e-10	No
	EF-1Ab	T(0) 4	21.9737	0.169229	21.9419				No change	0.479194	Yes
	EF-1Ab	T(0) 5	22.601	0.120715	22.5684				No change	2.81437e-07	No
	EF-1Ab	T(0) 6	22.6325	0.191237	22.5998				No change	0.00121067	No
	EF-1Ab	T(1) 1	20.7377	0.0705026	20.7077				No change	2.88352e-08	No
	EF-1Ab	T(1) 2	21.3848	0.0550385	21.3539				No change	1.14507e-05	No
	EF-1Ab	T(1) 3	20.5672	0.0939223	20.5376				No change	3.5309e-05	No
	EF-1Ab	T(1) 4	20.6639	0.0770576	20.6341				No change	0.100497	Yes
	EF-1Ab	T(1) 5	20.6161	0.168878	20.5863				No change	0.0107106	Yes
	EF-1Ab	T(1) 6	20.8922	0.172265	20.8621				No change	0.00402259	No
	EF-1Ab	T(2) 1	19.6301	0.0920033	19.6017				No change	2.4918e-08	No
	EF-1Ab	T(2) 2	19.5382	0.119602	19.51				No change	4.62824e-05	No
	EF-1Ab	T(2) 3	20.4739	0.195938	20.4444				No change	1.45709e-06	No
	EF-1Ab	T(2) 4	19.6549	0.0637439	19.6265				No change	1.11639e-09	No
	EF-1Ab	T(2) 5	20.1364	0.138744	20.1073				No change	8.65144e-08	No
	EF-1Ab	T(2) 6	19.5112	0.071747	19.483				No change	8.77076e-12	No
	EF-1Ab	T(3) 1	20.1989	0.244652	20.1697				No change	1.69231e-06	No
	EF-1Ab	T(3) 2	19.8259	0.0623454	19.7973				No change	7.12579e-08	No
	EF-1Ab	T(3) 3	20.2553	0.12217	20.2261				No change	2.97289e-07	No
	EF-1Ab	T(3) 4	20.81	0.179732	20.78				No change	0.000262222	No
	EF-1Ab	T(3) 5	20.5571	0.075014	20.5274				No change	0.000745904	No
	EF-1Ab	T(3) 6	20.3799	0.0773106	20.3505				No change	0.000420881	No
	elF	basal	24.2481	0.148083	24.1605				No change		No
	elF	pooled	24.2578	0.159329	24.1702				No change	0.269064	Yes
	elF	T(0) 1	26.2794	0.28146	26.1845				No change	0.0128524	Yes
	elF	T(0) 2	27.0601	0.166494	26.9624				No change	0.00305145	No
	elF	T(0) 3	26.6571	0.100646	26.5608				No change	0.00059746	No
	elF	T(0) 4	24.434	0.138473	24.3458				No change	0.765368	Yes
	elF	T(0) 5	26.6511	0.222675	26.5548				No change	0.610936	Yes
	elF	T(0) 6	26.2026	0.209856	26.108				No change	0.578025	Yes
	elF	T(1) 1	24.0508	0.116103	23.9639				No change	0.564648	Yes
	elF	T(1) 2	23.9468	0.0874931	23.8603				No change	0.155036	Yes
	elF	T(1) 3	23.906	0.127396	23.8197				No change	0.141267	Yes
	elF	T(1) 4	23.1219	0.181833	23.0384				No change	0.362454	Yes
	elF	T(1) 5	24.3204	0.17866	24.2326				No change	0.0591107	Yes
	elF	T(1) 6	24.1578	0.140351	24.0705				No change	0.19565	Yes
	elF	T(2) 1	23.443	0.114892	23.3583				No change	0.037597	Yes
	elF	T(2) 2	23.3566	0.100486	23.2722				No change	0.0397853	Yes
	elF	T(2) 3	24.7157	0.178255	24.6264				No change	0.0350004	Yes
	elF	T(2) 4	23.5846	0.0927743	23.4994				No change	0.0116876	Yes
	elF	T(2) 5	24.4057	0.162732	24.3176				No change	0.00856526	No
	elF	T(2) 6	23.6474	0.109909	23.562				No change	0.0149922	Yes
	elF	T(3) 1	23.6838	0.257555	23.5983				No change	0.981153	Yes
	elF	T(3) 2	23.334	0.105343	23.2498				No change	0.0826803	Yes
	elF	T(3) 3	24.5294	0.0798423	24.4409				No change	0.0013105	No
	elF	T(3) 4	24.4408	0.181932	24.3525				No change	0.0683068	Yes
	elF	T(3) 5	23.5945	0.105726	23.5093				No change	0.320134	Yes
	elF	T(3) 6	23.5051	0.0746001	23.4202				No change	0.164095	Yes
	Galectin9	basal	32.0146	0.184661	31.6901	0.000214815	1	1	No change		No
	Galectin9	pooled	27.5296	0.127356	27.2506	0.00356716	16.6057	16.6057	Up regulated	0	No
	Galectin9	T(0) 1	31.314	0.310255	30.9967	0.000732025	3.40769	3.40769	No change	8.9253e-05	No
	Galectin9	T(0) 2	33.7665	0.301021	33.4243	0.000254544	1.18494	1.18494	No change	0.0863369	Yes
	Galectin9	T(0) 3	33.6099	0.247589	33.2693	0.000198577	0.924408	-1.08177	No change	0.990794	Yes
	Galectin9	T(0) 4	31.3094	0.21257	30.9921	0.000388313	1.80766	1.80766	No change	0.000179983	No
	Galectin9	T(0) 5	33.1241	0.212766	32.7884	0.000431475	2.00859	2.00859	No change		No
	Galectin9	T(0) 6	33.2555	0.262504	32.9185	0.000266121	1.23883	1.23883	No change		No
	Galectin9	T(1) 1	30.3975	0.201751	30.0895	0.000546896	2.54589	2.54589	No change	0.000876627	No
	Galectin9	T(1) 2	31.7179	0.172469	31.3965	0.000287137	1.33667	1.33667	No change	0.100339	Yes
	Galectin9	T(1) 3	31.486	0.135276	31.1669	0.000197781	0.920704	-1.08613	No change	0.316835	Yes
	Galectin9	T(1) 4	30.036	0.364471	29.7316	0.000437285	2.03563	2.03563	No change	0.0583775	Yes
	Galectin9	T(1) 5	31.6203	0.274495	31.2999	0.000194504	0.905447	-1.10443	No change	0.526696	Yes
	Galectin9	T(1) 6	31.5558	0.134866	31.236	0.000223012	1.03816	1.03816	No change	0.820863	Yes
	Galectin9	T(2) 1	28.5015	0.245942	28.2127	0.000974242	4.53526	4.53526	Up regulated	6.72777e-05	No
	Galectin9	T(2) 2	29.5335	0.20479	29.2342	0.000470623	2.19083	2.19083	No change	0.000986557	No
	Galectin9	T(2) 3	29.4636	0.494479	29.165	0.000959361	4.46598	4.46598	Up regulated	0.00280945	No
	Galectin9	T(2) 4	29.8621	0.264263	29.5595	0.000386548	1.79944	1.79944	No change	0.0214966	Yes
	Galectin9	T(2) 5	27.0033	0.380371	26.7296	0.00437943	20.3869	20.3869	Up regulated	1.44772e-05	No
	Galectin9	T(2) 6	27.3594	0.488054	27.0821	0.00232808	10.8376	10.8376	Up regulated	0.00118659	No
	Galectin9	T(3) 1	27.6604	0.448763	27.3801	0.00243936	11.3556	11.3556	Up regulated	0.000122682	No
	Galectin9	T(3) 2	27.55	0.370997	27.2708	0.00196045	9.12623	9.12623	Up regulated	0.00571102	No
	Galectin9	T(3) 3	28.2564	0.18671	27.9701	0.00197805	9.20816	9.20816	Up regulated	1.22307e-11	No
	Galectin9	T(3) 4	26.4873	0.3355	26.2188	0.00750029	34.9151	34.9151	Up regulated	9.22339e-07	No
	Galectin9	T(3) 5	25.1107	0.178036	24.8562	0.0139602	64.9869	64.9869	Up regulated	0	No
	Galectin9	T(3) 6	24.8133	0.277475	24.5619	0.0156641	72.9189	72.9189	Up regulated	7.07149e-06	No
	RPS20	basal	21.4801	0.181071	21.4491				No change		No
	RPS20	pooled	21.3312	0.0548939	21.3004				No change	0.159795	Yes
	RPS20	T(0) 1	22.3243	0.272299	22.2921				No change	0.0782567	Yes
	RPS20	T(0) 2	23.7608	0.135743	23.7265				No change	0.023174	Yes
	RPS20	T(0) 3	23.075	0.0787796	23.0417				No change	0.0801509	Yes
	RPS20	T(0) 4	21.6914	0.145057	21.6601				No change	0.463297	Yes
	RPS20	T(0) 5	23.9197	0.141478	23.8852				No change	0.0525485	Yes
	RPS20	T(0) 6	23.1304	0.167406	23.097				No change	0.804808	Yes
	RPS20	T(1) 1	21.6419	0.0770066	21.6107				No change	0.00155504	No
	RPS20	T(1) 2	21.8934	0.0710453	21.8618				No change	0.00890102	No
	RPS20	T(1) 3	21.1268	0.059705	21.0963				No change	0.00681193	No
	RPS20	T(1) 4	20.8147	0.118658	20.7847				No change	0.0989196	Yes
	RPS20	T(1) 5	21.1644	0.135406	21.1338				No change	0.235662	Yes
	RPS20	T(1) 6	21.2405	0.124783	21.2098				No change	0.179725	Yes
	RPS20	T(2) 1	20.3394	0.0882285	20.3101				No change	0.070856	Yes
	RPS20	T(2) 2	20.3261	0.0985892	20.2967				No change	0.099531	Yes
	RPS20	T(2) 3	21.3444	0.158528	21.3136				No change	0.184297	Yes
	RPS20	T(2) 4	20.4794	0.0949921	20.4499				No change	0.0271807	Yes
	RPS20	T(2) 5	21.3371	0.165311	21.3063				No change	0.00961619	No
	RPS20	T(2) 6	20.7422	0.0814299	20.7123				No change	0.00208092	No
	RPS20	T(3) 1	20.8497	0.285454	20.8196				No change	0.80493	Yes
	RPS20	T(3) 2	20.555	0.0562597	20.5253				No change	0.00369025	No
	RPS20	T(3) 3	21.2723	0.0690208	21.2416				No change	0.00569471	No
	RPS20	T(3) 4	21.2698	0.151216	21.2391				No change	0.307437	Yes
	RPS20	T(3) 5	20.8295	0.0772692	20.7994				No change	0.0589891	Yes
	RPS20	T(3) 6	20.8343	0.052002	20.8042				No change	0.00715124	No
